# Supplementary material for: Focal DNA Copy Number Changes in Neuroblastoma Target MYCN Regulated Genes
Source: PLoS One. 2013 Jan 4;8(1):e52321. doi: 10.1371/journal.pone.0052321 (PMC3537730; doi:10.1371/journal.pone.0052321)
Supplement: Table S1 — Overview of patient and cell line information. (XLSX) [file pone.0052321.s005.xlsx]

## Sheet: Sheet1
NavicatID(aCGHid)	Source of material	Reference	DNA-nr (sample name)	Control DNA	platform	Material	Age_(months)	Survival_months	EFS (months)	Stage	Survival	MYCN	ALK_amp	ALK_mut	subtype	chr1p	2p	chr3p	chr11q	chr17q	NF1 sequencing	ITK sequencing (tyrosine kinase domain)	INSR sequencing (tyrosine kinase domain)	RGS5 sequencing	Remark
11364	P White	[1]	1943 (CHP901)	EBV99	60K	cell line	-	-	-	-	-	1	0	wt	-	PL	normal	PL	normal	PG	-	no variants	no variants	no variants
4555	P White	[2]	461 (CHP902R)	EBV99	44K	cell line	-	-	-	-	-	1	0	wt	-	PL	normal	PL	normal	PG	-	no variants	no variants	-
5331	V Combaret	[3]	1422 (CLBGA)	EBV99	44K	cell line	-	-	-	-	-	0	0	R1275Q	-	PL	PG	PL	PL	PG	-	no variants	-	no variants
11275	C Panarello	[4]	495 (GICIN)	EBV99	60K	cell line	-	-	-	-	-	high focal gain	0	wt	-	normal	PG	normal	PL	PG	-	no variants	no variants	no variants
5379	R Versteeg	[5]	459 (GI-MEN)	EBV99	44K	cell line	-	-	-	-	-	0	0	wt	-	PL	PG	normal	PL	PG	-	no variants	-	-
5330	R Versteeg	[6]	1421 (IMR32)	EBV99	44K	cell line	-	-	-	-	-	1	partial amp	wt	-	PL	normal	normal	PL	PG	no variants	no variants	-	no variants
9768	R Versteeg	[7]	346 (LAN-1)	promega	44K	cell line	-	-	-	-	-	1	0	F1174L	-	PL	normal	PL	normal	PG	no variants	-	-	no variants
11852	R Versteeg	[1]	2443 (LAN-5)	promega	60K	cell line	-	-	-	-	-	1	0	R1275Q	-	PL	normal	normal	normal	PG	-	no variants	no variants	no variants
5333	R Versteeg	[4]	1420 (N206)	EBV99	44K	cell line	-	-	-	-	-	1	0	F1174L	-	normal	PG	normal	PL	PG	no variants	no variants	no variants	no variants
5376	JHSF	[8]	2151 (NB1)	EBV99	44K	cell line	-	-	-	-	-	1	amp	wt	-	PL	normal	PG	normal	PG	-	no variants	-	no variants
11227	ST Ragsdale	[8]	1220 (NB-13)	EBV99	60K	cell line	-	-	-	-	-	1	0	wt	-	PG	PG	normal	WL	PG	no variants	-	-	-
11271	ST Ragsdale	[8]	492 (NB-3)	EBV99	60K	cell line	-	-	-	-	-	high focal gain	0	-	-	normal	normal	normal	normal	normal	-	-	-	-
11362	ST Ragsdale	[8]	1219 (NB-5)	EBV99	60K	cell line	-	-	-	-	-	1	0	wt	-	PL	normal	PL	PL	normal	skip exon 24-25	-	-	-
10860	P White	[9]	340 (NBLS)	promega	44K	cell line	-	-	-	-	-	0	0	wt	-	normal	WG	normal	PL	normal	skip exon 4a / skip exon 36 (*G>T(-1))	c.1607(A<G) / p.536(S<G)	-	no variants
5332	R Versteeg	[10]	460 (NGP)	EBV99	44K	cell line	-	-	-	-	-	1	0	wt	-	PL	PG	normal	PL	PG	-	no variants	-	no variants
11224	P White	[11]	348 (NLF)	EBV99	60K	cell line	-	-	-	-	-	1	0	wt	-	PL	PG	PL	PL	PG	-	no variants	no variants	no variants
11225	P White	[12]	349 (NMB)	EBV99	60K	cell line	-	-	-	-	-	1	0	wt	-	PL	PG	PL	PL	PG	-	no variants	no variants	no variants
11361	R Versteeg	[13]	501 (SHEP)	EBV99	60K	cell line	-	-	-	-	-	0	0	F1174L	-	normal	normal	normal	normal	PG	-	no variants	no variants	no variants
-	R Versteeg	[1]	1939 (SJNB-1)	-	-	cell line	-	-	-	-	-	1	0	-	-	-	-	-	-	-	skip exon 12b-20	-	-	no variants
4536	R Versteeg	[1]	350 (SJNB-10)	EBV411	44K	cell line	-	-	-	-	-	1	0	wt	-	PL	normal	PL	normal	PG	-	no variants	no variants	-
11272	R Versteeg	[1]	353 (SJNB-6)	EBV99	60K	cell line	-	-	-	-	-	1	0	wt	-	normal	PG	PL	normal	PG	-	no variants	no variants	-
11226	R Versteeg	[14]	351 (SJNB-8)	EBV99	60K	cell line	-	-	-	-	-	1	0	wt	-	normal	normal	PG	normal	PG	-	no variants	no variants	-
5377	ATCC	[15]	739 (SK-N-AS)	EBV99	44K	cell line	-	-	-	-	-	0	0	wt	-	PL	normal	PL	PL	PG	skip exon 23a	no variants	-	no variants
11571	R Versteeg	[16]	2552 (SK-N-BE)	EBV99	60K	cell line	-	-	-	-	-	1	0	wt	-	PL	PG	PL	PG	normal	no variants	-	-	-
9806	J Lunec	[17]	1715 (SK-N-BE(2c))	promega	44K	cell line	-	-	-	-	-	1	0	wt	-	PL	PG/PL	PL	normal	PG	no variants	no variants	no variants	no variants
10130	R Versteeg	[4]	SK-N-FI (1842)	EBV99	44K	cell line	-	-	-	-	-	0	0	wt	-	normal	normal	normal	normal	PG	no variants	no variants	no variants	no variants
9766	R Versteeg	[18]	1840 (SK-N-SH)	promega	44K	cell line	-	-	-	-	-	0	0	F1174L	-	normal	PG	normal	normal	PG	no variants	no variants	-	no variants
10861	P White	[19]	341 (SMS-KAN)	promega	44K	cell line	-	-	-	-	-	1	0	wt	-	PL	normal	normal	PL	PG	no variants	no variants	no variants	no variants
10139	R Versteeg	[19]	SMS-KCNR (776pro)	EBV99	44K	cell line	-	-	-	-	-	1	0	F1174L	-	PL	PG	normal	normal	PG	-	no variants	no variants	no variants
5378	P Ambros	[20]	121 (STANB8)	promega	44K	cell line	-	-	-	-	-	1	0	F1174L	-	PL	normal	normal	normal	PG	no variants	no variants	no variants	no variants
10140	P Ambros	[20]	961 (STA-NB-9)	EBV99	44K	cell line	-	-	-	-	-	1	0	wt	-	PL	normal	normal	normal	PG	-	-	no variants	no variants
10131	R Versteeg	[4]	TR14 (774pro)	EBV99	44K	cell line	-	-	-	-	-	1	0	wt	-	PL	normal	PL	WL	PG	no variants	no variants	-	no variants
11397	F Speleman	[21]	738 (UHG-NP)	EBV99	60K	cell line	-	-	-	-	-	1	0	wt	-	PL	WG	WL	WL	PG	-	-	no variants	no variants
11570	D Fiaschetti	[22]	(WAC-2)	EBV99	60K	cell line	-	-	-	-	-	1	0	wt	-	normal	normal	normal	normal	PG	-	-	-	-	SHEP cell line with stable MYCN overexpression
4604	A Eggert (Essen)	-	99 (Essen)	EBV99	44K	tumor	-	-	-	-	-	0	0	-	1	normal	normal	WL	WL	WG
10837	A Eggert (Essen)	-	110 (Essen)	promega	60K	tumor	17.0333	156.4	156.4	2a	0	0	0	-	1	normal	normal	WL	normal	WG
11398	A Eggert (Essen)	-	116(Essen)	promega	60K	tumor	-	-	-	-	-	0	0	-	1	normal	WG	WL	WL	WG
11230	A Eggert (Essen)	-	111 (Essen)	promega	60K	tumor	261.733	72.9333	45.3667	4	0	0	0	-	2C	normal	normal	WL	normal	PG
11851	A Eggert (Essen)	-	112 (Essen)	promega	60K	tumor	11.0667	6.3	6.3	4	0	1	1	-	2B	normal	normal	normal	normal	PG
11368	A Eggert (Essen)	-	113 (Essen)	promega	60K	tumor	20.3333	5.3	4.23333	4	1	0	0	-	2C	PL	PG	normal	normal	PG
11363	A Eggert (Essen)	-	114 (Essen)	promega	60K	tumor	15.4	122.333	122.333	3	0	0	0	-	2C	inconclusive	inconclusive	PL	normal	WG
11365	A Eggert (Essen)	-	115 (Essen)	promega	60K	tumor	15.5	95.9	95.9	1	0	0	0	-	2A	PL	PG	normal	PL	PG
11399	A Eggert (Essen)	-	118 (Essen)	promega	60K	tumor	17.0667	114.533	114.533	1	0	0	0	-	2C	normal	normal	PL	normal	WG (superimposed)
11400	A Eggert (Essen)	-	119 (Essen)	promega	60K	tumor	15.1667	127.367	127.367	2a	0	0	0	-	mix num/struct	inconclusive	PG	WL	normal	WG
11449	A Eggert (Essen)	-	120 (Essen)	promega	60K	tumor	26.3	46.6333	46.6333	4	0	0	0	-	silent	normal	normal	normal	normal	normal
11482	A Eggert (Essen)	-	121 (Essen)	promega	60K	tumor	-	-	-	-	-	gain	0	-	1	normal	normal	normal	WL	WG
11483	A Eggert (Essen)	-	123 (Essen)	promega	60K	tumor	38.8333	37.6	23.7	4	1	0	0	-	2A	normal	PG	PL	PL	PG
11484	A Eggert (Essen)	-	124 (Essen)	promega	60K	tumor	0.4	75.1667	1.73333	3	0	0	0	-	1	normal	normal	WL	WL	WG
11485	A Eggert (Essen)	-	125 (Essen)	promega	60K	tumor	137.7	19.7333	17.4667	1	1	1	0	-	mix 2A/2B	PG	normal	PL	PL	WG
11486	A Eggert (Essen)	-	126 (Essen)	promega	60K	tumor	16.5667	90.8667	90.8667	1	0	0	0	-	1	normal	normal	normal	normal	WG
11487	A Eggert (Essen)	-	127 (Essen)	promega	60K	tumor	12.8333	46.9333	46.9333	3	0	0	0	-	1	normal	normal	WL	WL	WG
11488	A Eggert (Essen)	-	129 (Essen)	promega	60K	tumor	0.4	9.66667	9.66667	2a	0	0	0	-	1	normal	normal	WL	WL	WG
11489	A Eggert (Essen)	-	130 (Essen)	promega	60K	tumor	-	-	-	-	-	1	0	-	2B	PL	PL	WL	WL	WG
11490	A Eggert (Essen)	-	131 (Essen)	promega	60K	tumor	13.2	80.7	80.7	1	0	0	0	-	1	normal	normal	WL	WL	WG
11491	A Eggert (Essen)	-	132 (Essen)	promega	60K	tumor	5.1	88.2667	88.2667	2b	0	0	0	-	1	normal	normal	WL	WL	WG
11492	A Eggert (Essen)	-	133 (Essen)	promega	60K	tumor	26.5667	13.7667	9.76667	4	1	0	0	-	silent	normal	normal	normal	normal	normal
11493	A Eggert (Essen)	-	134 (Essen)	promega	60K	tumor	13.2667	122.5	122.5	1	0	0	0	-	1	normal	normal	WL	normal	WG
11494	A Eggert (Essen)	-	135 (Essen)	promega	60K	tumor	1.3	83.9667	2.83333	1	0	0	0	-	mix num/struct	normal	PG	normal	normal	WG
11495	A Eggert (Essen)	-	138 (Essen)	promega	60K	tumor	55.8667	34.0333	34.0333	2b	0	0	0	-	silent	normal	normal	normal	normal	normal
11496	A Eggert (Essen)	-	141 (Essen)	promega	60K	tumor	6.86667	82.9667	4.4	2a	0	0	0	-	1	normal	normal	WL	normal	WG
11497	A Eggert (Essen)	-	142 (Essen)	promega	60K	tumor	6.8	75.4333	75.4333	1	0	0	0	-	1	normal	normal	WL	WL	WG
11578	A Eggert (Essen)	-	144 (Essen)	promega	60K	tumor	0.6	72.5	72.5	1	0	0	0	-	1	WG	normal	nor	normal	WG
11579	A Eggert (Essen)	-	152 (Essen)	promega	60K	tumor	0	110.933	110.933	3	0	0	0	-	1	normal	WG	nor	normal	WG
11588	A Eggert (Essen)	-	153 (Essen)	promega	60K	tumor	12.7	89.5333	89.5333	2b	0	0	0	-	2A	normal	normal	nor	PL	PG
11590	A Eggert (Essen)	-	158 (Essen)	promega	60K	tumor	33.9	12.1333	8.33333	3	1	1	0	-	mix 2A/2B	PL	PG	normal	PL	PG
11591	A Eggert (Essen)	-	159 (Essen)	promega	60K	tumor	39.0333	25	15.7	4	0	1	0	-	2B	PL	normal	normal	normal	PG
11592	A Eggert (Essen)	-	160 (Essen)	promega	60K	tumor	9.3	29.6333	16.0667	4	1	1	0	-	2B	PL	PG	normal	normal	PG
11593	A Eggert (Essen)	-	161 (Essen)	promega	60K	tumor	10.3333	3.43333	3.16667	3	1	1	0	-	2B	PL	PG	normal	normal	PL
11850	A Eggert (Essen)	-	162 (Essen)	promega	60K	tumor	21.1	15.1333	14.3667	4	1	1	0	-	2B	PL	normal	normal	normal	PG
11661	A Eggert (Essen)	-	163 (Essen)	promega	60K	tumor	35.1	12.6667	12.3	4	1	1	1	-	2B	normal	WG	normal	normal	PG
11660	A Eggert (Essen)	-	164 (Essen)	promega	60K	tumor	14.9	6.76667	3	4	1	1	0	-	2B	PL	normal	normal	normal	PG
11659	A Eggert (Essen)	-	165 (Essen)	promega	60K	tumor	56.3667	17.0333	12.2333	4	0	0	0	-	2A	normal	normal	normal	PL	PG
13313	F Speleman (Ghent)	-	MPO-nr 134	promega	180K	tumor	31.8	92.8	-	4	1	0	0	-	mix num/struct	WL	normal	WL	WL	normal
11853	F Speleman (Ghent)	-	2334 (Patient 16)	promega	60K	tumor	46.6	12.2	12.2	4	0	0	0	-	mix num/struct (2A)	normal	normal	WL	PL	PG
4884	F Speleman (Ghent)	-	278	EBV99	44K	tumor	14.7333	113.467	113.467	1	0	0	0	wt	mix num/struct	normal	normal	normal	normal	WG
4911	F Speleman (Ghent)	-	394	EBV411	44K	tumor	17.5667	7.23333	6.53333	3	1	gain	0	wt	1	normal	normal	WL	WL	normal
10138	F Speleman (Ghent)	-	397	promega	44K	tumor	18.7333	118.5	118.5	2	0	0	0	R1275Q	1	normail	normal	normal	normal	WG
4878	F Speleman (Ghent)	-	410	EBV99	44K	tumor	1.7	97	97	1	0	0	0	wt	1	normal	normal	WL	WL	WG
10615	F Speleman (Ghent)	-	415	promega	44K	tumor	0.3	6.8	5.8	3	1	0	0	wt	silent	normal	normal	normal	normal	normal
4919	F Speleman (Ghent)	-	421	EBV99	44K	tumor	5.76667	85.8333	85.8333	1	0	0	0	wt	2C	normal	normal	normal	normal	PG
10834	F Speleman (Ghent)	-	516	promega	44K	tumor	31.4667	11.3333	8.9	4	1	0	0	wt	silent	normal	normal	normal	normal	normal
4863	F Speleman (Ghent)	-	529	EBV99	44K	tumor	1.26667	75.4667	75.4667	3	0	0	0	wt	1	normal	normal	WL	WL	WG
4785	F Speleman (Ghent)	-	530	EBV99A	44K	tumor	1.56667	73.8667	73.8667	1	0	0	0	wt	1	normal	normal	WL	normal	WG
9877	F Speleman (Ghent)	-	549	promega	44K	tumor	113.767	27	22.8667	4	1	0	0	wt	2C	PL	normal	WL	normal	PG
4826	F Speleman (Ghent)	-	566	EBV411	44K	tumor	0.1	53.8333	53.8333	2	0	0	0	wt	1	normal	normal	WL	WL	WG
5099	F Speleman (Ghent)	-	567	EBV99	44K	tumor	21.5333	63.3	63.3	3	0	0	0	-	silent	normal	normal	normal	normal	normal
5097	F Speleman (Ghent)	-	607	EBV411	44K	tumor	14.0333	55.0667	55.0667	3	0	0	0	wt	silent	normal	normal	normal	normal	normal
9874	F Speleman (Ghent)	-	710	promega	44K	tumor	3.16667	76.4333	76.4333	4	0	0	0	R1275Q	1	normal	normal	WL	WL	WG
11562	F Speleman (Ghent)	-	711	promega	60K	tumor	17.2333	62.8333	62.8333	2	0	0	0	wt	1	normal	normal	WL	WL	WG
4870	F Speleman (Ghent)	-	744	EBV411	44K	tumor	16.2333	61.6667	61.6667	2	0	0	0	wt	1	normal	normal	WL?	normal	WG
11563	F Speleman (Ghent)	-	747	promega	60K	tumor	8.1	76.7333	76.7333	1	0	0	0	wt	2A	normal	normal	PL	PL	PG
9873	F Speleman (Ghent)	-	771	promega	44K	tumor	9	63.1333	63.1333	3	0	0	0	R1275Q	1	normal	normal	normal	normal	WG
4868	F Speleman (Ghent)	-	809	EBV99	44K	tumor	0.166667	96.8	96.8	1	0	0	0	wt	1	normal	normal	normal	normal	WG
4918	F Speleman (Ghent)	-	810	EBV411	44K	tumor	12.7	83.7667	83.7667	4	0	0	0	wt	1	normal	WL	WL	WL	WG
4883	F Speleman (Ghent)	-	811	EBV411	44K	tumor	67.6333	31.4667	19.5667	4	1	0	0	wt	2A	normal	normal	PL	PL	PG
10616	F Speleman (Ghent)	-	863	promega	44K	tumor	52.2	86	27.6	-	0	0	0	wt	silent	normal	normal	normal	normal	normal
4922	F Speleman (Ghent)	-	876	EBV99	44K	tumor	159.167	55.9333	37.1667	3	0	0	0	wt	mix num/struct	inconclusive	PG	WL	normal	WG
10610	F Speleman (Ghent)	-	894	promega	44K	tumor	6.03333	44.0333	44.0333	4	0	0	0	wt	1	normal	normal	WL	WL	WG
9942	F Speleman (Ghent)	-	906	promega	44K	tumor	19.3	7.06667	1.76667	3	1	1	0	F1174L	2B	PL	PL	normal	normal	PG
4866	F Speleman (Ghent)	-	908	EBV411	44K	tumor	26.8	66.9667	66.9667	4	0	1	0	wt	2B	normal	normal	normal	normal	PG
11564	F Speleman (Ghent)	-	914	promega	60K	tumor	1.26667	52.0667	52.0667	1	0	0	0	wt	1	normal	normal	normal	normal	normal
5372	F Speleman (Ghent)	-	916	EBV99	44K	tumor	10.1333	130.7	130.7	1	0	0	0	F1174V	1	normal	normal	normal	WL	WG
10605	F Speleman (Ghent)	-	917	promega	44K	tumor	91.5667	15.9	14.4	4	1	1	0	wt	2B	PL	WG	WL	normal	PG
4921	F Speleman (Ghent)	-	926	EBV411	44K	tumor	0.933333	91.1667	91.1667	1	0	0	0	wt	1	normal	normal	normal	WL	WG
9849	F Speleman (Ghent)	-	928	promega	44K	tumor	11.7	13.5333	9.36667	4	1	1	0	R1275Q	2B	PL	normal	normal	normal	PG
9847	F Speleman (Ghent)	-	929	promega	44K	tumor	2.96667	89.7333	89.7333	1	0	0	0	wt	1	normal	WG	normal	WL	WG
4595	F Speleman (Ghent)	-	986	EBV411	44K	tumor	19.2	17	4.26667	4	1	1	0	wt	2B	PL	PG	normal	normal	PG
9842	F Speleman (Ghent)	-	993	promega	44K	tumor	3.16667	76.4333	76.4333	4	0	0	0	R1275Q	1	normal	normal	normal	WL	WG
4593	F Speleman (Ghent)	-	1016	EBV411	44K	tumor	35.6384	18.0493	15.8	4	1	1	0	wt	2B	PL	WG	WL	WL	PG
4910	F Speleman (Ghent)	-	1017	EBV411	44K	tumor	22.6333	28.7333	28.7333	3	0	1	0	wt	2B	PL	PG	normal	normal	PG
4598	F Speleman (Ghent)	-	1037	EBV99	44K	tumor	31.5	52	52	3	0	1	0	wt	2B	PL	normal	PL	normal	PG
4769	F Speleman (Ghent)	-	1370	EBV99	44K	tumor	29.4	39.5333	39.5333	4	0	1	0	wt	2B	PL	PG	normal	normal	WG (superimposed)
4760	F Speleman (Ghent)	-	1403	EBV411	44K	tumor	19.8	25.3333	4.4	1	0	1	0	wt	2B	PL	normal	normal	normal	PG
4758	F Speleman (Ghent)	-	1429	EBV411	44K	tumor	65.5333	22.3333	22.3333	4	0	0	0	wt	2A	normal	normal	normal	PL	PG
4550	F Speleman (Ghent)	-	1431	EBV411	44K	tumor	23.3667	20.0333	20.0333	4	0	1	0	wt	2B	PL	PG	normal	normal	PG
4817	R Noguera (Spain)	-	1467	EBV99	44K	tumor	0	0.0333333	0.0333333	4	1	1	0	wt	2B	normal	normal	normal	normal	PG
5828	R Noguera (Spain)	-	1468	promega	44K	tumor	6.8	59.4	59.4	2	0	0	0	wt	1	WG	WG	WL	WL	WG
4882	R Noguera (Spain)	-	1473	EBV99	44K	tumor	7.63333	7.96667	3.86667	4	1	1	0	wt	2B	PL	normal	normal	normal	PG
4875	R Noguera (Spain)	-	1475	EBV411	44K	tumor	17.9178	4.10959	-	4	2	1	0	wt	2B	PL	normal	PL	normal	PG
4600	R Noguera (Spain)	-	1477	EBV411	44K	tumor	78.7068	40.9644	29.5	4	1	1	0	wt	2B	PL	PG	PL	normal	PG
5829	R Noguera (Spain)	-	1479	promega	44K	tumor	3.2	38	38	1	0	0	0	wt	1	normal	WG	normal	normal	WG
11658	R Noguera (Spain)	-	1481	promega	60K	tumor	3.13333	60.4333	1.73333	4	0	0	0	wt	1	normal	normal	normal	WL	WG
5830	R Noguera (Spain)	-	1486	promega	44K	tumor	11.5	76.5	76.5	1	0	0	0	wt	1	normal	normal	WL	normal	WG
11565	F Speleman (Ghent)	-	1517	EBV99	44K	tumor	34.8822	17.9836	14.2356	4	0	0	0	wt	2A	normal	normal	PL	PL	PG
11771	R Noguera (Spain)	-	1520	EBV99	44K	tumor	40.3	42.6333	18.4	4	1	1	0	wt	mix 2A/2B	normal	WG	WL	PL	PG
4602	R Noguera (Spain)	-	1521	EBV99	44K	tumor	38.5667	72.1	72.1	4	0	0	0	wt	1	normal	normal	WL	WL	WG
5098	R Noguera (Spain)	-	1522	EBV411	44K	tumor	22.9333	24.2667	19.8	4	1	1	0	wt	2B	PL	PG	normal	normal	PG
4753	R Noguera (Spain)	-	1523	EBV99	44K	tumor	15.9452	65.3	65.3	4	0	1	1	wt	2B	PL	normal	normal	normal	PG
4766	R Noguera (Spain)	-	1524	EBV411	44K	tumor	23.6333	79.5667	79.5667	4	0	1	0	wt	2B	PL	WG	normal	WL	PG
4762	R Noguera (Spain)	-	1527	EBV99	44K	tumor	109.433	10.6333	-	4	1	1	0	wt	2B	PL	normal	PL	normal	normal
4781	R Noguera (Spain)	-	1529	EBV99	44K	tumor	34.6667	71.0667	25.3333	4	0	0	0	wt	2C	normal	normal	normal	normal?	PG
5831	R Noguera (Spain)	-	1531	promega	44K	tumor	2.1	52.4	52.4	1	0	0	0	wt	1	normal	normal	normal	normal	WG
4814	R Noguera (Spain)	-	1534	EBV411	44K	tumor	23.6384	6.73973	-	4	2	1	0	wt	2B	PL	WG	normal	normal	normal
5832	R Noguera (Spain)	-	1612	promega	44K	tumor	6.3	74.7	74.7	1	0	0	0	wt	mix num/struct	normal	normal	PL	normal	WG (superimposed)
4603	R Noguera (Spain)	-	1648	EBV99	44K	tumor	53.9	40.7	11.3667	4	1	0	0	wt	2A	normal	normal	normal	PL	PG
4813	R Noguera (Spain)	-	1650	EBV99	44K	tumor	0.866667	42.1333	42.1333	2	0	0	0	Y1278S	1	normal	WG	normal	WL	WG
10132	F Speleman (Ghent)	-	1699	promega	44K	tumor	7.56667	89.2667	33.3	3	0	0	0	wt	1	normal	WG	normal	normal	WG
4752	F Speleman (Ghent)	-	1700	EBV99	44K	tumor	3.76667	24.8667	24.8667	1	0	0	0	wt	1	normal	WG	WL	WL	WG
9945	F Speleman (Ghent)	-	1701	promega	44K	tumor	20.4	21.3	14.6	3	1	0	0	wt	2C	normal	normal	normal	PG	PG
7296	R Noguera (Spain)	-	1763	promega	44K	tumor	34.4	55.6	20.5	3	1	1	0	wt	2B	normal	normal	normal	normal	normal
12220	F Speleman (Ghent)	-	1776	promega	60K	tumor	28.8	9.76667	9.76667	2	0	0	0	R1275Q	1	normal	normal	WL	normal	WG
7297	R Noguera (Spain)	-	1782	promega	44K	tumor	41.5	23.2	14.5	4	1	1	0	wt	2B	PL	PL	normal	normal	PG
7298	R Noguera (Spain)	-	1783	promega	44K	tumor	13.6	10.4	9.5	4	1	1	0	wt	mix 2A/2B	PL	PG	normal	PL	PG
7307	R Noguera (Spain)	-	1784	promega	44K	tumor	76.5	59.8	32	4	1	0	0	wt	2A	normal	PG	PL	PL	PG
7302	R Noguera (Spain)	-	1791	promega	44K	tumor	51.3	12.4	11.7	4	1	0	0	wt	2A	normal	PG	normal	PL	PG
7303	R Noguera (Spain)	-	1795	promega	44K	tumor	134	22.1	7	4	1	0	0	wt	2A	PG	normal	PL	PL	PG (Superimposed)
7304	R Noguera (Spain)	-	1796	promega	44K	tumor	24.3	13.6	NA	4	1	0	0	wt	2A	normal	normal	PL	PL	PG
9947	A Eggert (Essen)	-	1808	promega	44K	tumor	10.2667	76.1	76.1	4	0	0	0	wt	1	normal	normal	WL	WL	WG
4916	A Eggert (Essen)	-	1809	EBV99	44K	tumor	9.9	15.9667	15.9667	4s	0	0	0	wt	1	normal	PG	normal	normal	WG
4913	A Eggert (Essen)	-	1810	EBV99	44K	tumor	13.32	117.8	117.8	4	1	0	0	wt	2A	normal	PG	normal	PL	PG
4915	A Eggert (Essen)	-	1811	EBV99	44K	tumor	0.4	105.433	105.433	4s	0	0	0	wt	1	normal	normail	WL	WL	WG
4986	A Eggert (Essen)	-	1812	EBV99	44K	tumor	15.88	137	137	4	1	0	0	wt	1	normal	WG	WL	WL	WG
4981	A Eggert (Essen)	-	1813	EBV99	44K	tumor	1.64	44.3333	44.3333	4s	0	0	0	wt	silent	normal	normal	normal	normal	normal
4988	A Eggert (Essen)	-	1814	EBV99	44K	tumor	6.44	68.1333	68.1333	4s	0	0	0	wt	1	normal	WG	WL	WL	WG
4976	A Eggert (Essen)	-	1815	EBV99	44K	tumor	0	38.7667	38.7667	4s	0	0	0	wt	silent	normal	normal	normal	normal	normal
5094	A Eggert (Essen)	-	1816	EBV99	44K	tumor	0	90.7333	90.7333	4s	0	0	0	wt	2A	normal	WG	normail	PL	PG
5042	A Eggert (Essen)	-	1818	EBV99	44K	tumor	3.12	50.9	50.9	4s	0	0	0	wt	1	normal	WG	WL	WL	WG
5043	A Eggert (Essen)	-	1819	EBV99	44K	tumor	14.36	100.367	100.367	4	1	0	0	wt	2A	normal	normal	PL	PL	PG
5044	A Eggert (Essen)	-	1820	EBV99	44K	tumor	3.56	80.5333	80.5333	4s	0	0	0	wt	1	normal	normal	normal	normal	WG
5045	A Eggert (Essen)	-	1821	EBV99	44K	tumor	4.28	49.7	49.7	4s	0	0	0	wt	1	normal	normal	WL	WL	WG
5047	A Eggert (Essen)	-	1822	EBV99	44K	tumor	4.64	39.9667	39.9667	4s	0	0	0	R1275Q	1	normal	WG	normal	WL	WG
5040	A Eggert (Essen)	-	1823	EBV99	44K	tumor	4.12	78.6	78.6	4s	0	0	0	wt	1	normal	normal	WL	WL	WG
5125	A Eggert (Essen)	-	1824	EBV99	44K	tumor	54.68	44.9667	44.9667	4	1	0	0	wt	2A	normal	normal	normal	PL	PG
5090	A Eggert (Essen)	-	1825	EBV99	44K	tumor	12.36	43.8667	43.8667	4	1	0	0	wt	2A	normal	normal	normal	PL	WG
5137	A Eggert (Essen)	-	1826	EBV99	44K	tumor	49.52	107.3	107.3	4	1	0	0	wt	2A	PL	PG	normal	PL	PG
5091	A Eggert (Essen)	-	1827	EBV99	44K	tumor	0.12	91.4333	91.4333	4s	0	0	0	wt	1	WL	normal	WL	WL	WG
5092	A Eggert (Essen)	-	1828	EBV99	44K	tumor	10.72	122.333	122.333	4	0	0	0	wt	2A	normal	normal	normal	PL	PG
5093	A Eggert (Essen)	-	1829	EBV99	44K	tumor	NA	NA	NA	4s	NA	0	0	wt	1	normal	WG	WL	WL	WG
4917	A Eggert (Essen)	-	1830	EBV99	44K	tumor	32.6	7.06667	6.13333	NA	1	0	0	wt	2A	PL	PG	PL	PL	PG
4983	A Eggert (Essen)	-	1831	EBV99	44K	tumor	16.5667	81.6	81.6	4	1	0	0	wt	silent	normal	normal	normal	normal	normal
4985	A Eggert (Essen)	-	1832	EBV99	44K	tumor	2.73333	56.7	56.7	4s	0	0	0	wt	1	normal	normal	WL	normal	WG
4920	A Eggert (Essen)	-	1833	EBV99	44K	tumor	15.7333	82.8	16.1667	2	1	0	0	wt	2C	normal	normal	normal	normal	PG
4984	A Eggert (Essen)	-	1834	EBV99	44K	tumor	13.4333	71.1667	71.1667	1	1	0	0	wt	2C	normal	normal	WL	WL	PG
9948	A Eggert (Essen)	-	1835	promega	44K	tumor	13.4333	125.9	125.9	1	1	0	0	wt	mix num/struct	normal	normal	normal	normal	WG
5095	A Eggert (Essen)	-	1844	EBV99	44K	tumor	60.28	94.5333	67.2	4	1	0	0	wt	2A	normal	normal	PL	PL	PG
5089	A Eggert (Essen)	-	1845	EBV99	44K	tumor	50.96	37.2667	17.7333	4	1	0	0	wt	2A	PL	PG	PL	normal	WG (superimposed)
5138	A Eggert (Essen)	-	1846	EBV99	44K	tumor	26.32	10.9667	8.43333	4	1	0	0	wt	2A	normal	normal	normal	PL	PG
5139	A Eggert (Essen)	-	1847	EBV99	44K	tumor	0.52	58.3333	58.3333	4s	0	0	0	wt	2C	normal	PG	normal	normal	WG
5080	A Eggert (Essen)	-	1848	EBV99	44K	tumor	18.4	12.3	11.4667	4	1	0	0	wt	2C	PL	PG	normal	normal	PG
5081	A Eggert (Essen)	-	1849	EBV99	44K	tumor	2.83333	61.3	61.3	4s	0	0	0	wt	1	normal	normal	WL	WL	WG
9609	A Eggert (Essen)	-	1850	promega	44K	tumor	2.60384	95.3425	95.3425	4s	0	0	0	wt	1	normal	normal	WL	normal	WG
5082	A Eggert (Essen)	-	1851	EBV99	44K	tumor	23.36	18.2333	13.6333	4	1	1	0	wt	2B	PL	normal	normal	normal	PG
5083	A Eggert (Essen)	-	1852	EBV99	44K	tumor	19.44	45.8333	31.5333	4	1	1	0	wt	mix 2A/2B	PL	interstitieel PG beginnende 3 oligos voor ALK >transloc?	normal	PL	PG
5084	A Eggert (Essen)	-	1853	EBV99	44K	tumor	13.52	103.633	103.633	1	1	0	0	wt	1	normal	normal	WL	WL	WG
5085	A Eggert (Essen)	-	1854	EBV99	44K	tumor	6.52	17.9667	11.7	4	0	1	1	amp	2B	PL	normal	normal	normal	normal
5086	A Eggert (Essen)	-	1855	EBV99	44K	tumor	34.8333	37.1667	27.9667	4	1	1	0	wt	2B	PL	normal	normal	normal	PG
5141	A Eggert (Essen)	-	1856	EBV99	44K	tumor	7.16	76.1333	46.6333	4	0	0	0	wt	2A	normal	PG	normal	PL	PG
5142	A Eggert (Essen)	-	1857	EBV99	44K	tumor	17.24	23.7	14.4333	4	1	1	0	R1275Q	2B	PL	PL	normal	normal	PG
5143	A Eggert (Essen)	-	1858	EBV99	44K	tumor	31.12	48.1667	16.5667	4	1	0	0	wt	2A	normal	normal	PL	PL	PG
5144	A Eggert (Essen)	-	1859	EBV99	44K	tumor	42.6	25.6667	19.9	4	1	0	0	wt	2A	normal	PG	PL	PL	PG
5126	A Eggert (Essen)	-	1860	EBV99	44K	tumor	51.24	26.6667	20.5	4	1	0	0	wt	2A	normal	PG	PL	PL	PG
5127	A Eggert (Essen)	-	1861	EBV99	44K	tumor	42.6	151.767	63.9	3	1	1	0	wt	2B	PL	normal	WL	WL	WG
4777	A Eggert (Essen)	-	1862	EBV99	44K	tumor	9.03333	15.2	15.2	3	0	0	0	wt	1	normal	normal	WL	WL	WG
12221	F Speleman (Ghent)	-	1864	promega	60K	tumor	78.7667	17.9	17.9	2	0	0	0	-	silent	normal	normal	normal	normal	normal
12222	F Speleman (Ghent)	-	1877	promega	60K	tumor	-	-	-	3	-	0	0	wt	1	normal	normal	normal	WL	WG
12223	F Speleman (Ghent)	-	2031	promega	60K	tumor	39.8333	-	-	4	-	0	0	wt	2A	PG	normal	PL	PL	PG
11769	F Speleman (Ghent)	-	2090	promega	60K	tumor	5.83333	-	-	4S	-	0	0	S1086L	2A	normal	PG	PL	normal	PG
11857	F Speleman (Ghent)	-	2180	promega	60K	tumor	-	-	-	-	-	0	0	R1275Q	1	normal	normal	WL	WL	WG
11855	F Speleman (Ghent)	-	2183	promega	60K	tumor	61.0667	-	-	3	-	0	0	wt	2A	normal	PG	PL	normal	PG (Superimposed)
12224	F Speleman (Ghent)	-	2444	promega	60K	tumor	0.833333	5.03333	5.03333	1	0	0	0	wt	1	normal	WL	WL	WL	WG
12225	F Speleman (Ghent)	-	2445	promega	60K	tumor	-	-	-	-	-	0	0	wt	silent	normal	normal	normal	normal	normal
9558	A Eggert (Essen)	-	64073 (Essen)	promega	44K	tumor	4.04	96.4667	96.4667	4s	0	0	0	wt	1	normal	WG	WG	WL	WG
9493	A Eggert (Essen)	-	183553 (Essen)	promega	44K	tumor	6.8	74.3	74.3	1	0	0	0	wt	1	normal	normal	WL	WL	WG
10133	R Noguera (Spain)	-	306707 (Spain)	promega	44K	tumor	10	37.5	12	NA	1	0	0	wt	1	normal	normal	WL	WL	WG
9560	A Eggert (Essen)	-	393955 (Essen)	promega	44K	tumor	NA	39.1562	27.6164	4	1	1	0	wt	2B	PL	PG	normal	normal	PG
9495	A Eggert (Essen)	-	1146587 (Essen)	promega	44K	tumor	54.8	48.5333	48.5333	4	0	0	0	wt	2A	normal	PG	normal	PL	PG
9528	A Eggert (Essen)	-	1146734 (Essen)	promega	44K	tumor	63.48	6.9	6.7	4	1	1	0	wt	mix 2A/2B	PL	normal	PL	PL	normal
9602	A Eggert (Essen)	-	1146820 (Essen)	promega	44K	tumor	64.36	46.5667	21.0333	4	1	0	0	wt	2A	normal	PG	normal	PL	PG
9561	A Eggert (Essen)	-	1146829 (Essen)	promega	44K	tumor	71.12	22.1	15.1667	4	0	0	0	wt	2A	normal	PG	normal	PL	PG
9527	A Eggert (Essen)	-	1146843 (Essen)	promega	44K	tumor	6.32	124.833	124.833	1	0	0	0	wt	1	normal	normal	WL	WL	WG
9494	A Eggert (Essen)	-	1146873 (Essen)	promega	44K	tumor	12.64	120.167	120.167	1	0	0	0	wt	mix num/struct	normal	PG	WL	WL	WG
9559	A Eggert (Essen)	-	1146882 (Essen)	promega	44K	tumor	1.36	95.2	95.2	1	0	0	0	wt	1	normal	normal	WL	WL	WG
9601	A Eggert (Essen)	-	1146890 (Essen)	promega	44K	tumor	6.04	95.3667	95.3667	1	0	0	0	wt	1	normal	normal	normal	normal	WG
9496	A Eggert (Essen)	-	1146899 (Essen)	promega	44K	tumor	0.52	75.3333	75.3333	1	0	0	0	wt	1	normal	WG	WL	WL	WG
9526	A Eggert (Essen)	-	1146909 (Essen)	promega	44K	tumor	0	72.2333	72.2333	1	0	0	0	wt	1	normal	WG	normal	normal	WG
9603	A Eggert (Essen)	-	1146916 (Essen)	promega	44K	tumor	3.12	83.4667	83.4667	1	0	0	0	wt	1	normal	WG	normal	normal	WG
9600	A Eggert (Essen)	-	1146924 (Essen)	promega	44K	tumor	7.28	68.8667	68.8667	1	0	0	0	wt	1	normal	normal	WL	WL	WG
9608	A Eggert (Essen)	-	1146945 (Essen)	promega	44K	tumor	16.72	46.8667	46.8667	1	0	gain	0	R1231Q	1	normal	normal	WL	WL	WG
10266	R Noguera (Spain)	-	01b16939 (Spain)	promega	44K	tumor	10.2333	7.5	4.86667	4	1	1	0	wt	mix 2A/2B	PL	normal	normal	PL	PG
10135	R Noguera (Spain)	-	02b21704 (Spain)	promega	44K	tumor	8.83333	64.7	18.6	3	0	0	0	wt	2A	normal	normal	WL	PL	PG
10136	R Noguera (Spain)	-	04b12292 (Spain)	promega	44K	tumor	44.9	28.5	20.2	4	1	0	0	wt	2A	normal	WG	normal	PL	PG
10134	R Noguera (Spain)	-	04B13963A (Spain)	promega	44K	tumor	20.1	46.6	46.6	2	0	0	0	wt	1	normal	normal	WL	WL	WG
5041	A Eggert (Essen)	-	1817	EBV99	44K	tumor	20.64	51.2	51.2	4	1	0	0	wt	2A	PL	PG	normal	PL	normal
10137	R Noguera (Spain)	-	99B00646 (Spain)	promega	44K	tumor	1.93333	10.5333	0.8	2	1	0	0	wt	1	normal	normal	normal	normal	WG
no variants refers to the absence of variants not already described as a SNP
PL	Partial Loss
PG	Partial Gain
WL	Whole Loss
WG	Whole Gain
survival (0)	alive
survival (1)	dead
References cell lines
[1]	Thiele CJ. Neuroblastoma: In (Ed.) Masters, J. Human Cell Culture. Lancaster, UK: Kluwer Academic Publishers. 1998, Vol 1, p 21-53; Neuroblastoma Cell Lines
[2]	Kung B, Zhao H, Hicks SL, Tang XX, Ikegaki N. Biological significance of EPHA2 expression in neuroblastoma. Int J Oncol. 2009 Oct;35(4):845-50.
[3]	Combaret, V., Turc-Carel, C., Thiesse, P., Rebillard, A.-C., Frappaz, D., Haus, O., Philip, T., and Favrot, M. C. Sensitive detection of numerical and structural aberrations of chromosome 1 in neuroblastoma by interphase fluoresence in situ hybridizaition. Comparison with restriction fragment length polymorphism and conventional cytogenetic analyses., International Journal of Cancer. 61: 185-191,…
[4]	Van Maerken T, Rihani A, Dreidax D, De Clercq S, Yigit N, Marine JC, Westermann F, De Paepe A, Vandesompele J, Speleman F. Functional analysis of the p53 pathway in neuroblastoma cells using the small-molecule MDM2 antagonist nutlin-3. Mol Cancer Ther. 2011 Jun;10(6):983-93. Epub 2011 Apr 1.
[5]	Cornaglia-Ferraris, P., Ponsoni, M., Montaldo, P., Mariottini, G., Donti, E., Di; Martino, D., and Tonini, G. A new human highly tumoigenic neuroblastoma cell line with undetectable expression of N-myc, Pediatric Research. 27: 1-6, 1990.
[6]	Tumilowicz, J. J., Nichols, W. W., Cholon, J. J., and Greene, A. E. Definition of a Continuous Human Cell Line Derived from Neuroblastoma, Cancer Research. 30: 2110- 2118, 1970.
[7]	Seeger, R. C., Rayner, S. A., Banerjee, A., Chung, H., Laug, W. E., Neustein, H. B., and Benedict, W. F. Morphology, Growth, Chromosomal Pattern, and Fibrinolytic Activity of Two New Human Neuroblastoma Cell Lines, Cancer Research. 37: 1364-1371, 1977.
[8]	Shapiro, D., Valentine, M., Rowe, S., Sinclair, A., Sublett, J., Roberts, W., and Look, A. Detection of N-myc gene amplidication by flurescence in situ hybridization; diagnostic utility for neuroblastoma, American Journal of Pathology. 142: 1339-1346, 1993.
[9]	Cohn, S., Salwen, H., Quasney, M., Ikegaki, N., Cowan, J., Herst, C., Kennett, R., Rosen, S., DiGiuseppe, J., and Brodeur, G. Prolonged N-myc protein half-life in a neuroblasoma cell line lacking N-myc amplification, Oncogene. 5: 1821-1827, 1990.
[10]	Brodeur, G. M. and Goldstein, M. N. Histochemical demonstration of an increase in acetylcholinesterase in established lines of human and mouse neuroblastomas by nerve growth factor, Cytobios. 16: 133-138, 1976.
[11]	Schwab, M., Alitalo, K., Klempnauer, K., Varmus, H., Bishop, J., Gilbert, F., Brodeur, G., Goldstein, M., and Trent, J. Amplified DNA with limited homology to myc cellular oncogene is shared by human neuroblastoma cell lines and a neuroblastoma tumor., Nature. 305: 245-248, 1983.
[12]	Gilbert, F., Balaban, G., Moorhead, P., Bianchi, D., and Schlesinger, H. Abnormalities of Chromosome 1p in Human Neuroblastoma Tumors and Cell Lines, Cancer Genetics and Cytogenetics. 7: 33-42, 1982.
[13]	Baker DL, Reddy UR, Pleasure D, Thorpe CL, Evans AE, Cohen PS, Ross AH. Analysis of nerve growth factor receptor expression in human neuroblastoma and neuroepithelioma cell lines. Cancer Res. 1989 Aug 1;49(15):4142-6.
[14]	Ritke MK, R. Shah, M. Valentine, E.C. Douglass, A. Tereba, Molecular analysis of chromosome 1 abnormalities in neuroblastoma, Cytogenet. Cell Genet. 50 (1989) 84–90.
[15]	L. Helson, pc; Thiele CJ. Neuroblastoma: In (Ed.) Masters, J. Human Cell Culture. Lancaster, UK: Kluwer Academic Publishers. 1998, Vol 1, p 21-53; Neuroblastoma Cell Lines
[16]	Biedler, J. L., Roffler-Tarlov, S., Schachner, M., and Freedman, L. S. Multiple Neurotransmitter Synthesis by Human Neuroblastoma Cell Lines and Clones, Cance Research. 38: 3751-3757, 1978.
[17]	Barnes, E. N., Biedler, J. L., Spengler, B. A., and Lyser, K. M. The Fine Structure of Continuous Human Neuroblastoma Lines SK-N-SH, SK -N-BE(2), and SK-N-MC, InVitro. 17: 619-630, 1981.
[18]	Biedler, J. L., Helson, L., and Spengler, B. A. Morphology and Growth, Tumorigenicity, and Cytogenetics of Human Neuroblastoma Cells in Continuous Culture, Cancer Research. 33: 2643-2652, 1973.
[19]	Reynolds, C. P., Biedler, J. L., Spengler, B. A., Reynolds, D. A., Ross, R. A., Frenkel, E. P., and Smith, R. G. Characterization of Human Neuroblastoma Cell Lines Established Before and After Therapy, JNCI. 76: 375-387, 1986.
[20]	Ambros IM, Rumpler S, Luegmayr A, Hattinger CM, Strehl S, Kovar H, Gadner H, Ambros PF. Neuroblastoma cells can actively eliminate supernumerary MYCN gene copies by micronucleus formation--sign of tumour cell revertance? Eur J Cancer. 1997 Oct;33(12):2043-9.
[21]	Van Roy N, Cheng NC, Laureys G, et al. Molecular cytogenetic analysis of 1;17 translocations in neuroblastoma. Eur J Cancer 1995, 31A, 530±535.
[22]	García de Veas R, Schweigerer L, Medina MA. Modulation of the proteolytic balance plasminogen activator/plasminogen activator inhibitor by enhanced N-myc oncogene expression or application of genistein. Eur J Cancer. 1998 Oct;34(11):1736-40.
