# Supplementary material for: Focal DNA Copy Number Changes in Neuroblastoma Target MYCN Regulated Genes
Source: PLoS One. 2013 Jan 4;8(1):e52321. doi: 10.1371/journal.pone.0052321 (PMC3537730; doi:10.1371/journal.pone.0052321)
Supplement: Table S3 — Detail of enrichment analyses. (XLSX) [file pone.0052321.s007.xlsx]

## Sheet: Sheet1
MYCN_direct_all	p value	gain/loss AND MYCN target up/down	NO gain/loss AND MYCN target up/down	gain/loss AND NO MYCN target up/down	NO gain/loss AND NO MYCN target up/down	genes gain/loss AND MYCN target up/down	genes NO gain/loss AND MYCN target up/down
resultsup (targets up - gene gain)	0.0874879	7	179	407	22015	TERT / MDM2 / ODC1 / CDK4 / METTL1 / PPM1G / SHMT2	PTMA / MCM7 / DKC1 / PHB / TRAP1 / ABCC1 / HSP90AB1 / MCM4 / NCL / ABCB1 / TP53 / MTHFD2 / APEX1 / ASCL1 / EIF4A1 / FBL / HDGF / HMGA1 / KARS / LIF / MAD2L1 / POLD2 / PVT1 / RPS9 / SLC16A1 / SNRPB / SNRPD1 / ECE2 / PPIF / ABCC4 / RRS1 / WDR12 / ISG20L1 / C19orf48 / LOC201164 / LOC642546 / ADK / AHCY / POLR3D / BYSL / CASP8 / CRABP2 / DDB1 / DPH2 / EGFR / ENO1 / ACSL1 / FASN / FUS / GOT2 / HOXA4 /…
resultsdown (targets down - gene deletion)	1	0	33	386	22178		INHBA / CAV1 / LIF / NDRG1 / IER5L / CAPZA2 / CAV2 / CDH1 / EXT1 / HOXA2 / IL6 / CIITA / PARK2 / PSMD4 / ITSN1 / SLC1A2 / SLC4A3 / SLC22A5 / SON / TGM2 / TUFT1 / CPNE1 / RAB11FIP3 / CRYZL1 / STAG2 / POGZ / MOXD1 / NDRG2 / KHDC1 / ITFG3 / KATNAL1 / STK11IP / LACE1
MYCN_(in)direct_all	p value	gain/loss AND MYCN target up/down	NO gain/loss AND MYCN target up/down	gain/loss AND NO MYCN target up/down	NO gain/loss AND NO MYCN target up/down	genes gain/loss AND MYCN target up/down	genes NO gain/loss AND MYCN target up/down
resultsup (targets up - gene gain)	1.81271e-06	32	661	382	21549	TERT / MDM2 / ODC1 / CDK4 / METTL1 / PPM1G / SHMT2 / CAD / CCND1 / C3 / DDX1 / E2F6 / GSTP1 / ITGA2 / MYCN / NACA / RAP1B / VAV1 / PTTG1 / SUPT7L / CCNO / MYCNOS / WDR43 / MYEOV / TRIB2 / NAG / FAM49A / INHBE / FBXL10 / MFSD2 / RAB3IP / ATP6V1C2	PTMA / MCM7 / DKC1 / PHB / TRAP1 / ABCC1 / HSP90AB1 / MCM4 / NCL / ABCB1 / TP53 / MTHFD2 / APEX1 / ASCL1 / EIF4A1 / FBL / HDGF / HMGA1 / KARS / LIF / MAD2L1 / POLD2 / PVT1 / RPS9 / SLC16A1 / SNRPB / SNRPD1 / ECE2 / PPIF / ABCC4 / RRS1 / WDR12 / ISG20L1 / C19orf48 / LOC201164 / LOC642546 / ADK / AHCY / POLR3D / BYSL / CASP8 / CRABP2 / DDB1 / DPH2 / EGFR / ENO1 / ACSL1 / FASN / FUS / GOT2 / HOXA4 /…
resultsdown (targets down - gene deletion)	1	4	286	382	21934	CDKN1C / CDKN2C / EPS15 / RGS5	INHBA / CAV1 / LIF / NDRG1 / IER5L / CAPZA2 / CAV2 / CDH1 / EXT1 / HOXA2 / IL6 / CIITA / PARK2 / PSMD4 / ITSN1 / SLC1A2 / SLC4A3 / SLC22A5 / SON / TGM2 / TUFT1 / CPNE1 / RAB11FIP3 / CRYZL1 / STAG2 / POGZ / MOXD1 / NDRG2 / KHDC1 / ITFG3 / KATNAL1 / STK11IP / LACE1 / CDKN1B / ITGB1 / DKK3 / CD44 / CLU / ITGA2 / ITGA3 / MYC / ABCB1 / NGFR / APOA1 / SHROOM2 / ARVCF / CCND1 / BCL2L1 / BGN / BOK / C1QC…
MYCN_direct_1	p value	gain/loss AND MYCN target up/down	NO gain/loss AND MYCN target up/down	gain/loss AND NO MYCN target up/down	NO gain/loss AND NO MYCN target up/down	genes gain/loss AND MYCN target up/down	genes NO gain/loss AND MYCN target up/down
resultsup (targets up - gene gain)	1	0	186	1	22421		PTMA / MCM7 / TERT / MDM2 / DKC1 / PHB / TRAP1 / ABCC1 / ODC1 / HSP90AB1 / MCM4 / NCL / ABCB1 / TP53 / MTHFD2 / APEX1 / ASCL1 / EIF4A1 / FBL / HDGF / HMGA1 / KARS / LIF / MAD2L1 / POLD2 / PVT1 / RPS9 / SLC16A1 / SNRPB / SNRPD1 / ECE2 / PPIF / ABCC4 / RRS1 / WDR12 / ISG20L1 / C19orf48 / LOC201164 / LOC642546 / ADK / AHCY / POLR3D / BYSL / CASP8 / CDK4 / CRABP2 / DDB1 / DPH2 / EGFR / ENO1 / ACSL1 /…
resultsdown (targets down - gene deletion)	1	0	33	119	22445		INHBA / CAV1 / LIF / NDRG1 / IER5L / CAPZA2 / CAV2 / CDH1 / EXT1 / HOXA2 / IL6 / CIITA / PARK2 / PSMD4 / ITSN1 / SLC1A2 / SLC4A3 / SLC22A5 / SON / TGM2 / TUFT1 / CPNE1 / RAB11FIP3 / CRYZL1 / STAG2 / POGZ / MOXD1 / NDRG2 / KHDC1 / ITFG3 / KATNAL1 / STK11IP / LACE1
MYCN_(in)direct_1	p value	gain/loss AND MYCN target up/down	NO gain/loss AND MYCN target up/down	gain/loss AND NO MYCN target up/down	NO gain/loss AND NO MYCN target up/down	genes gain/loss AND MYCN target up/down	genes NO gain/loss AND MYCN target up/down
resultsup (targets up - gene gain)	0.0306312	1	692	0	21931	MYCN	PTMA / MCM7 / TERT / MDM2 / DKC1 / PHB / TRAP1 / ABCC1 / ODC1 / HSP90AB1 / MCM4 / NCL / ABCB1 / TP53 / MTHFD2 / APEX1 / ASCL1 / EIF4A1 / FBL / HDGF / HMGA1 / KARS / LIF / MAD2L1 / POLD2 / PVT1 / RPS9 / SLC16A1 / SNRPB / SNRPD1 / ECE2 / PPIF / ABCC4 / RRS1 / WDR12 / ISG20L1 / C19orf48 / LOC201164 / LOC642546 / ADK / AHCY / POLR3D / BYSL / CASP8 / CDK4 / CRABP2 / DDB1 / DPH2 / EGFR / ENO1 / ACSL1 /…
resultsdown (targets down - gene deletion)	0.411019	0	290	119	22197		INHBA / CAV1 / LIF / NDRG1 / IER5L / CAPZA2 / CAV2 / CDH1 / EXT1 / HOXA2 / IL6 / CIITA / PARK2 / PSMD4 / ITSN1 / SLC1A2 / SLC4A3 / SLC22A5 / SON / TGM2 / TUFT1 / CPNE1 / RAB11FIP3 / CRYZL1 / STAG2 / POGZ / MOXD1 / NDRG2 / KHDC1 / ITFG3 / KATNAL1 / STK11IP / LACE1 / CDKN1B / ITGB1 / DKK3 / CD44 / CLU / ITGA2 / ITGA3 / MYC / ABCB1 / NGFR / APOA1 / SHROOM2 / ARVCF / CCND1 / BCL2L1 / BGN / BOK / C1QC…
MYCN_direct_2A	p value	gain/loss AND MYCN target up/down	NO gain/loss AND MYCN target up/down	gain/loss AND NO MYCN target up/down	NO gain/loss AND NO MYCN target up/down	genes gain/loss AND MYCN target up/down	genes NO gain/loss AND MYCN target up/down
resultsup (targets up - gene gain)	0.0115791	3	183	54	22368	TERT / CDK4 / SHMT2	PTMA / MCM7 / MDM2 / DKC1 / PHB / TRAP1 / ABCC1 / ODC1 / HSP90AB1 / MCM4 / NCL / ABCB1 / TP53 / MTHFD2 / APEX1 / ASCL1 / EIF4A1 / FBL / HDGF / HMGA1 / KARS / LIF / MAD2L1 / POLD2 / PVT1 / RPS9 / SLC16A1 / SNRPB / SNRPD1 / ECE2 / PPIF / ABCC4 / RRS1 / WDR12 / ISG20L1 / C19orf48 / LOC201164 / LOC642546 / ADK / AHCY / POLR3D / BYSL / CASP8 / CRABP2 / DDB1 / DPH2 / EGFR / ENO1 / ACSL1 / FASN / FUS / …
resultsdown (targets down - gene deletion)	1	0	33	117	22447		INHBA / CAV1 / LIF / NDRG1 / IER5L / CAPZA2 / CAV2 / CDH1 / EXT1 / HOXA2 / IL6 / CIITA / PARK2 / PSMD4 / ITSN1 / SLC1A2 / SLC4A3 / SLC22A5 / SON / TGM2 / TUFT1 / CPNE1 / RAB11FIP3 / CRYZL1 / STAG2 / POGZ / MOXD1 / NDRG2 / KHDC1 / ITFG3 / KATNAL1 / STK11IP / LACE1
MYCN_(in)direct_2A	p value	gain/loss AND MYCN target up/down	NO gain/loss AND MYCN target up/down	gain/loss AND NO MYCN target up/down	NO gain/loss AND NO MYCN target up/down	genes gain/loss AND MYCN target up/down	genes NO gain/loss AND MYCN target up/down
resultsup (targets up - gene gain)	0.0300914	5	688	52	21879	TERT / CDK4 / SHMT2 / NACA / INHBE	PTMA / MCM7 / MDM2 / DKC1 / PHB / TRAP1 / ABCC1 / ODC1 / HSP90AB1 / MCM4 / NCL / ABCB1 / TP53 / MTHFD2 / APEX1 / ASCL1 / EIF4A1 / FBL / HDGF / HMGA1 / KARS / LIF / MAD2L1 / POLD2 / PVT1 / RPS9 / SLC16A1 / SNRPB / SNRPD1 / ECE2 / PPIF / ABCC4 / RRS1 / WDR12 / ISG20L1 / C19orf48 / LOC201164 / LOC642546 / ADK / AHCY / POLR3D / BYSL / CASP8 / CRABP2 / DDB1 / DPH2 / EGFR / ENO1 / ACSL1 / FASN / FUS / …
resultsdown (targets down - gene deletion)	0.410141	0	290	117	22199		INHBA / CAV1 / LIF / NDRG1 / IER5L / CAPZA2 / CAV2 / CDH1 / EXT1 / HOXA2 / IL6 / CIITA / PARK2 / PSMD4 / ITSN1 / SLC1A2 / SLC4A3 / SLC22A5 / SON / TGM2 / TUFT1 / CPNE1 / RAB11FIP3 / CRYZL1 / STAG2 / POGZ / MOXD1 / NDRG2 / KHDC1 / ITFG3 / KATNAL1 / STK11IP / LACE1 / CDKN1B / ITGB1 / DKK3 / CD44 / CLU / ITGA2 / ITGA3 / MYC / ABCB1 / NGFR / APOA1 / SHROOM2 / ARVCF / CCND1 / BCL2L1 / BGN / BOK / C1QC…
MYCN_direct_2B	p value	gain/loss AND MYCN target up/down	NO gain/loss AND MYCN target up/down	gain/loss AND NO MYCN target up/down	NO gain/loss AND NO MYCN target up/down	genes gain/loss AND MYCN target up/down	genes NO gain/loss AND MYCN target up/down
resultsup (targets up - gene gain)	0.0261668	6	180	268	22154	TERT / MDM2 / ODC1 / CDK4 / METTL1 / PPM1G	PTMA / MCM7 / DKC1 / PHB / TRAP1 / ABCC1 / HSP90AB1 / MCM4 / NCL / ABCB1 / TP53 / MTHFD2 / APEX1 / ASCL1 / EIF4A1 / FBL / HDGF / HMGA1 / KARS / LIF / MAD2L1 / POLD2 / PVT1 / RPS9 / SLC16A1 / SNRPB / SNRPD1 / ECE2 / PPIF / ABCC4 / RRS1 / WDR12 / ISG20L1 / C19orf48 / LOC201164 / LOC642546 / ADK / AHCY / POLR3D / BYSL / CASP8 / CRABP2 / DDB1 / DPH2 / EGFR / ENO1 / ACSL1 / FASN / FUS / GOT2 / HOXA4 /…
resultsdown (targets down - gene deletion)	1	0	33	130	22434		INHBA / CAV1 / LIF / NDRG1 / IER5L / CAPZA2 / CAV2 / CDH1 / EXT1 / HOXA2 / IL6 / CIITA / PARK2 / PSMD4 / ITSN1 / SLC1A2 / SLC4A3 / SLC22A5 / SON / TGM2 / TUFT1 / CPNE1 / RAB11FIP3 / CRYZL1 / STAG2 / POGZ / MOXD1 / NDRG2 / KHDC1 / ITFG3 / KATNAL1 / STK11IP / LACE1
MYCN_(in)direct_2B	p value	gain/loss AND MYCN target up/down	NO gain/loss AND MYCN target up/down	gain/loss AND NO MYCN target up/down	NO gain/loss AND NO MYCN target up/down	genes gain/loss AND MYCN target up/down	genes NO gain/loss AND MYCN target up/down
resultsup (targets up - gene gain)	4.12479e-05	22	671	252	21679	TERT / MDM2 / ODC1 / CDK4 / METTL1 / PPM1G / CAD / CCND1 / DDX1 / E2F6 / GSTP1 / MYCN / SUPT7L / MYCNOS / WDR43 / MYEOV / TRIB2 / NAG / FAM49A / FBXL10 / RAB3IP / ATP6V1C2	PTMA / MCM7 / DKC1 / PHB / TRAP1 / ABCC1 / HSP90AB1 / MCM4 / NCL / ABCB1 / TP53 / MTHFD2 / APEX1 / ASCL1 / EIF4A1 / FBL / HDGF / HMGA1 / KARS / LIF / MAD2L1 / POLD2 / PVT1 / RPS9 / SLC16A1 / SNRPB / SNRPD1 / ECE2 / PPIF / ABCC4 / RRS1 / WDR12 / ISG20L1 / C19orf48 / LOC201164 / LOC642546 / ADK / AHCY / POLR3D / BYSL / CASP8 / CRABP2 / DDB1 / DPH2 / EGFR / ENO1 / ACSL1 / FASN / FUS / GOT2 / HOXA4 /…
resultsdown (targets down - gene deletion)	0.233443	3	287	127	22189	CDKN1C / CDKN2C / EPS15	INHBA / CAV1 / LIF / NDRG1 / IER5L / CAPZA2 / CAV2 / CDH1 / EXT1 / HOXA2 / IL6 / CIITA / PARK2 / PSMD4 / ITSN1 / SLC1A2 / SLC4A3 / SLC22A5 / SON / TGM2 / TUFT1 / CPNE1 / RAB11FIP3 / CRYZL1 / STAG2 / POGZ / MOXD1 / NDRG2 / KHDC1 / ITFG3 / KATNAL1 / STK11IP / LACE1 / CDKN1B / ITGB1 / DKK3 / CD44 / CLU / ITGA2 / ITGA3 / MYC / ABCB1 / NGFR / APOA1 / SHROOM2 / ARVCF / CCND1 / BCL2L1 / BGN / BOK / C1QC…
MYCN_direct_Cell lines	p value	gain/loss AND MYCN target up/down	NO gain/loss AND MYCN target up/down	gain/loss AND NO MYCN target up/down	NO gain/loss AND NO MYCN target up/down	genes gain/loss AND MYCN target up/down	genes NO gain/loss AND MYCN target up/down
resultsup (targets up - gene gain)	0.00950057	5	181	151	22271	MDM2 / ODC1 / CDK4 / METTL1 / PPM1G	PTMA / MCM7 / TERT / DKC1 / PHB / TRAP1 / ABCC1 / HSP90AB1 / MCM4 / NCL / ABCB1 / TP53 / MTHFD2 / APEX1 / ASCL1 / EIF4A1 / FBL / HDGF / HMGA1 / KARS / LIF / MAD2L1 / POLD2 / PVT1 / RPS9 / SLC16A1 / SNRPB / SNRPD1 / ECE2 / PPIF / ABCC4 / RRS1 / WDR12 / ISG20L1 / C19orf48 / LOC201164 / LOC642546 / ADK / AHCY / POLR3D / BYSL / CASP8 / CRABP2 / DDB1 / DPH2 / EGFR / ENO1 / ACSL1 / FASN / FUS / GOT2 / …
resultsdown (targets down - gene deletion)	1	0	33	165	22399		INHBA / CAV1 / LIF / NDRG1 / IER5L / CAPZA2 / CAV2 / CDH1 / EXT1 / HOXA2 / IL6 / CIITA / PARK2 / PSMD4 / ITSN1 / SLC1A2 / SLC4A3 / SLC22A5 / SON / TGM2 / TUFT1 / CPNE1 / RAB11FIP3 / CRYZL1 / STAG2 / POGZ / MOXD1 / NDRG2 / KHDC1 / ITFG3 / KATNAL1 / STK11IP / LACE1
MYCN_(in)direct_Cell lines	p value	gain/loss AND MYCN target up/down	NO gain/loss AND MYCN target up/down	gain/loss AND NO MYCN target up/down	NO gain/loss AND NO MYCN target up/down	genes gain/loss AND MYCN target up/down	genes NO gain/loss AND MYCN target up/down
resultsup (targets up - gene gain)	3.27835e-07	19	674	137	21794	MDM2 / ODC1 / CDK4 / METTL1 / PPM1G / C3 / DDX1 / E2F6 / MYCN / RAP1B / VAV1 / SUPT7L / MYCNOS / TRIB2 / NAG / FAM49A / FBXL10 / RAB3IP / ATP6V1C2	PTMA / MCM7 / TERT / DKC1 / PHB / TRAP1 / ABCC1 / HSP90AB1 / MCM4 / NCL / ABCB1 / TP53 / MTHFD2 / APEX1 / ASCL1 / EIF4A1 / FBL / HDGF / HMGA1 / KARS / LIF / MAD2L1 / POLD2 / PVT1 / RPS9 / SLC16A1 / SNRPB / SNRPD1 / ECE2 / PPIF / ABCC4 / RRS1 / WDR12 / ISG20L1 / C19orf48 / LOC201164 / LOC642546 / ADK / AHCY / POLR3D / BYSL / CASP8 / CRABP2 / DDB1 / DPH2 / EGFR / ENO1 / ACSL1 / FASN / FUS / GOT2 / …
resultsdown (targets down - gene deletion)	0.727644	1	289	164	22152	RGS5	INHBA / CAV1 / LIF / NDRG1 / IER5L / CAPZA2 / CAV2 / CDH1 / EXT1 / HOXA2 / IL6 / CIITA / PARK2 / PSMD4 / ITSN1 / SLC1A2 / SLC4A3 / SLC22A5 / SON / TGM2 / TUFT1 / CPNE1 / RAB11FIP3 / CRYZL1 / STAG2 / POGZ / MOXD1 / NDRG2 / KHDC1 / ITFG3 / KATNAL1 / STK11IP / LACE1 / CDKN1B / ITGB1 / DKK3 / CD44 / CLU / ITGA2 / ITGA3 / MYC / ABCB1 / NGFR / APOA1 / SHROOM2 / ARVCF / CCND1 / BCL2L1 / BGN / BOK / C1QC…
Published_gene list (Molenaar et al. 2012)	p value	gain/loss AND published_gene list target up/down	NO gain/loss AND published_gene list target up/down	gain/loss AND NO published_gene list target up/down	NO gain/loss AND NO published_gene list target up/down	genes gain/loss AND published_gene list target up/down
resultsall	4.474e-12	65	956	681	21817	ACTR6 / AGAP2 / ALK / ANKS1B / ARL15 / ATP10B / AUTS2 / AVIL / BRE / CDKN2A / CDKN2B / CLIP4 / CLPTM1L / CTDP1 / DDX1 / DDX55 / E2F6 / EBF1 / EHD3 / ELAVL2 / ETAA1 / FABP6 / FAM49A / FAM84A / FRS2 / GALNT14 / GEN1 / GKN2 / GREB1 / GZMK / HAVCR2 / HPCAL1 / IKBIP / KCNS3 / KIF1B / LCLAT1/ LPIN1 / LRP5 / MARCH9 / MYCN / MYCNOS / NBAS / NLRP7 / NOTCH4 / NTSR2 / ODC1 / OS9 / PIP4K2C / PQLC3 / PTPRD / …
