# Supplementary material for: Focal DNA Copy Number Changes in Neuroblastoma Target MYCN Regulated Genes
Source: PLoS One. 2013 Jan 4;8(1):e52321. doi: 10.1371/journal.pone.0052321 (PMC3537730; doi:10.1371/journal.pone.0052321)
Supplement: Table S4 — Correlation of MYCN regulated miRNAs to RGS5 and RNF11 expression and miRNA seed information. (XLSX) [file pone.0052321.s008.xlsx]

## Sheet: Sheet1
gene	miRNA	r spearman	p spearman	6xmer	7Amer	7Mmer	8xmer	total
RGS5	hsa-miR-181a	-0.530549	2.29019e-08	0	0	1	0	1
RGS5	hsa-miR-572	-0.472846	1.36997e-06	0	1	0	0	1
RGS5	hsa-miR-92a	-0.393771	5.80053e-05	2	1	0	0	3
RGS5	hsa-miR-9	-0.362449	0.000249402	0	1	0	0	1
RGS5	hsa-miR-601	-0.357853	0.000348478	1	0	0	0	1
RGS5	hsa-miR-20a	-0.310711	0.00173078	3	0	0	0	3
RGS5	hsa-miR-19a	-0.232787	0.0199624	0	0	0	0	0
RGS5	hsa-miR-214	-0.232655	0.0200342	0	0	0	1	1
RGS5	hsa-miR-645	-0.217377	0.033571	0	0	0	0	0
RGS5	hsa-miR-20b	-0.172455	0.0878437	3	0	0	0	3
RGS5	hsa-miR-130a	-0.117044	0.248147	1	0	0	0	1
RGS5	hsa-miR-610	-0.0683735	0.500658	0	1	0	0	1
RGS5	hsa-miR-15b	-0.059862	0.553498	0	0	0	1	1
RGS5	hsa-miR-18a	-0.0416442	0.680309	3	0	0	0	3
RGS5	hsa-miR-526b*	-	-	3	0	0	0	3
RGS5	hsa-miR-18a*	-	-	0	1	0	0	1
gene	miRNA	r spearman	p spearman	6xmer	7Amer	7Mmer	8xmer	total
RNF11	hsa-miR-572	-0.505431	1.97e-07	0	0	0	0	0
RNF11	hsa-miR-9	-0.429462	1.12e-05	0	1	0	0	1
RNF11	hsa-miR-601	-0.429518	1.38e-05	0	0	0	0	0
RNF11	hsa-miR-645	-0.429504	1.53e-05	0	0	0	0	0
RNF11	hsa-miR-92a	-0.389115	7.19e-05	0	0	0	1	1
RNF11	hsa-miR-20a	-0.347843	0.000423	0	0	0	1	1
RNF11	hsa-miR-19a	-0.334557	0.000714	0	0	0	2	2
RNF11	hsa-miR-15b	-0.330129	0.000846	0	0	0	0	0
RNF11	hsa-miR-181a	-0.326589	0.000967	1	1	0	0	2
RNF11	hsa-miR-18a	-0.320756	0.00121	0	0	0	0	0
RNF11	hsa-miR-20b	-0.242375	0.0158	0	0	0	1	1
RNF11	hsa-miR-214	-0.140666	0.0162	0	0	0	0	0
RNF11	hsa-miR-610	-0.192121	0.0569	0	0	0	0	0
RNF11	hsa-miR-130a	-0.17624	0.081	0	1	0	0	1
RNF11	hsa-miR-526b*	-	-	0	0	0	1	1
RNF11	hsa-miR-18a*	-	-	0	1	0	0	1
