# Supplementary material for: Focal DNA Copy Number Changes in Neuroblastoma Target MYCN Regulated Genes
Source: PLoS One. 2013 Jan 4;8(1):e52321. doi: 10.1371/journal.pone.0052321 (PMC3537730; doi:10.1371/journal.pone.0052321)
Supplement: Table S5 — Fold change data from the tetracycline treated and untreated SHEP-TR-miR-17∼92 inducible model using Affymetrix GeneChip Human Gene 1.0 ST arrays [18] . (XLSX) [file pone.0052321.s009.xlsx]

## Sheet: Sheet1
gene_symbol	FC24h	FC48h	FC72h
7A5	0.157032	-0.253797	-0.264218
A1CF	-0.0562457	-0.190079	-0.0579062
A2BP1	NA	NA	-0.0921474
A2M	-0.245843	-0.185792	-0.0297507
A2ML1	0.048583	-0.182223	0.0158948
A4GALT	0.0305692	-0.053112	-0.0593168
A4GNT	-0.270269	0.00739127	-0.272479
AAA1	-0.0741752	-0.0926854	-0.0314864
AAAS	-0.0684285	0.142729	0.175613
AACS	-0.25429	-0.12971	-0.0694444
AADACL1	-0.093405	-0.279053	-0.448569
AADACL2	-0.139561	NA	NA
AADACL3	-0.0678527	NA	NA
AADACL4	NA	NA	-0.861786
AADAT	0.0432327	-0.208268	-0.265807
AAK1	0.0506765	0.0424037	0.28156
AAK1	0.139482	0.265009	0.373116
AAMP	-0.118753	-0.0804627	-0.0348754
AARS	0.350792	0.355632	0.159675
AARS2	0.00943228	0.188126	0.113346
AARSD1	-0.332009	0.0977662	-0.205109
AASDH	0.156878	-0.056437	0.342334
AASDHPPT	-0.0362088	0.151658	0.0920064
AASS	0.0594697	0.409363	0.306216
AATF	-0.0222544	0.00963083	-0.202771
AATK	0.058742	NA	NA
ABAT	-0.0312614	-0.0371875	0.171868
ABBA-1	0.0283013	0.143991	0.0402377
ABCA1	-0.943439	-1.1069	-0.878972
ABCA10	0.0539103	0.0383283	0.129151
ABCA11	-0.26478	0.0854187	0.0988512
ABCA12	-0.275374	0.00600248	0.0327295
ABCA13	0.0526656	-0.0744143	-0.160904
ABCA2	-0.175939	0.00390716	0.0549156
ABCA3	-0.0355186	0.352051	-0.0395958
ABCA4	NA	NA	-0.0789727
ABCA5	0.294803	0.0326834	-0.0326685
ABCA6	0.00934072	0.0375302	-0.116285
ABCA7	-0.158554	0.0124643	0.138688
ABCA9	0.105293	0.0608899	-0.182283
ABCB1	0.238139	0.35151	0.744532
ABCB10	-0.162328	-0.092271	-0.0731907
ABCB11	0.0126864	NA	0.101344
ABCB4	-0.0306784	0.147855	NA
ABCB6	0.113995	0.17051	0.233732
ABCB7	0.102955	0.150791	0.519236
ABCB8	-0.0581304	-0.0221677	-0.0729139
ABCB8	-0.00682822	-0.179369	-0.240295
ABCB8	0.0603802	-0.0780438	-0.17077
ABCB8	0.100174	0.0636318	0.0259561
ABCB9	-0.0168649	-0.0320701	0.250198
ABCC1	0.0476149	0.121054	0.293754
ABCC10	0.0863327	-0.0342455	0.000420757
ABCC11	-0.0873364	0.18956	-0.1763
ABCC2	0.0606207	0.0624742	0.360594
ABCC3	-0.104753	0.114717	0.155258
ABCC4	0.0513176	-0.117016	-0.0270624
ABCC5	0.150635	0.203954	0.356002
ABCC6	-0.156508	-0.03044	-0.315927
ABCC8	0.161618	0.188467	-0.20839
ABCC9	-0.0622229	0.172695	NA
ABCD1	0.0255493	0.236942	0.301887
ABCD2	-0.260034	0.0611183	-0.389662
ABCD3	0.153496	0.12931	0.25003
ABCD4	-0.116928	0.00498169	0.216804
ABCE1	0.000298941	0.0754475	-0.0134693
ABCF2	-0.069371	-0.108495	-0.0413263
ABCF3	-0.119174	0.107337	0.405424
ABCG1	0.165512	0.222818	0.550569
ABCG2	-0.559071	-0.433255	-0.172586
ABCG4	0.307464	0.132672	0.0679683
ABCG5	0.0730566	NA	0.0228964
ABCG8	0.270498	NA	NA
ABHD1	-0.152387	0.0962913	-0.0144982
ABHD10	0.025785	-0.0107503	0.0931711
ABHD11	-0.356618	-0.389154	-0.166088
ABHD12	-0.0137453	-0.0680283	-0.059062
ABHD12B	-0.165568	NA	-0.0929305
ABHD13	-0.232272	0.17527	0.0409069
ABHD14A	0.12175	-0.000451705	0.0252014
ABHD14B	-0.0244406	0.0189681	0.075203
ABHD2	-0.0319192	-0.0550026	-0.101894
ABHD3	-0.399221	-0.60557	-0.423027
ABHD4	0.191543	0.42813	0.787987
ABHD5	-0.379824	-0.411469	-0.347117
ABHD6	0.0730523	0.0756465	0.436096
ABHD7	-0.341238	-0.0413735	-0.28873
ABHD8	0.119257	0.0747228	0.194343
ABI1	0.0400382	0.0742724	0.115596
ABI2	0.200485	0.0239288	0.0974104
ABI3BP	0.0430685	0.282922	-0.119854
ABL1	0.277866	0.216757	0.289381
ABL2	-0.135362	-0.239684	-0.372376
ABLIM1	0.137267	0.107711	0.259523
ABLIM2	0.0580323	-0.0461425	NA
ABLIM3	-0.0482828	0.145309	-0.206107
ABO	0.276803	NA	-0.234876
ABR	0.15595	0.134119	-0.0334252
ABRA	-0.0782527	NA	NA
ABT1	-0.135426	0.0900451	0.333701
ABTB1	-0.180716	-0.303874	-0.155622
ABTB2	0.171802	0.257598	0.321402
ACAA1	-0.202046	-0.0553256	0.0239888
ACAA2	0.0216894	0.18011	0.371613
ACACA	-0.125654	-0.353347	0.127169
ACACB	-0.0453989	0.177473	0.55609
ACAD10	0.183401	0.18919	0.510305
ACAD8	-0.0224243	-0.0319582	-0.156625
ACAD9	-0.145179	-0.0592757	-0.170251
ACADM	0.00703562	0.0450872	0.262144
ACADS	-0.0746125	-0.0570246	-0.0568622
ACADSB	-0.0957888	0.0131825	-0.0166833
ACADVL	-0.117277	0.0022081	0.269985
ACAN	0.456614	-0.149187	0.00671721
ACAT1	-0.0331206	-0.00935103	0.0450126
ACAT2	-0.28311	-0.32438	-0.38399
ACBD3	-0.106641	-0.0382295	0.03779
ACBD4	0.0318113	0.131184	0.348541
ACBD5	-0.335214	-0.362172	-0.294782
ACBD6	0.0568952	0.239317	0.50425
ACBD7	-0.194391	-0.105483	0.0135879
ACCN1	-0.137427	NA	NA
ACCN2	0.311537	0.593068	NA
ACCN3	0.121493	0.0774053	0.00107342
ACCN4	-0.0188353	0.0210745	-0.229014
ACCS	-0.102826	-0.15178	0.358695
ACD	-0.0204214	-0.286781	-0.24257
ACE	-0.251511	-0.0839476	-0.0650134
ACE2	-0.255291	NA	NA
ACHE	-0.239115	0.0450625	-0.521076
ACIN1	-0.142857	-0.123044	-0.0514901
ACLY	0.0779669	0.00628652	0.0351311
ACMSD	0.156225	0.0976147	0.0989721
ACN9	-0.137274	-0.0622304	-0.150166
ACO1	-0.0259146	0.0115993	-0.0145745
ACO2	-0.062944	0.166538	0.571647
ACOT1	-0.00280875	0.0260127	0.136882
ACOT11	-0.0939596	0.404199	0.322987
ACOT12	-0.116807	-0.0243171	0.00229585
ACOT2	0.0890011	-0.00794294	0.0663219
ACOT6	NA	NA	0.0488461
ACOT7	-0.0505692	-0.090298	-0.155373
ACOT8	-0.0430882	0.189278	0.125613
ACOT9	-0.0483873	-0.0264867	-0.0473508
ACOX1	-0.182016	-0.157735	0.231442
ACOX2	0.155695	-0.165711	0.204168
ACOX3	0.147482	0.28623	0.506129
ACOXL	NA	NA	-0.438188
ACP1	-0.116529	-0.0102843	-0.0942078
ACP2	0.036462	0.0812215	0.534101
ACP5	-0.0550756	-0.0245042	-0.1472
ACP6	0.100714	0.0877068	0.169736
ACPL2	0.299392	0.349697	0.369171
ACPP	0.106416	-0.058776	0.0401951
ACPT	-0.0423961	-0.242749	-0.120982
ACR	-0.0340646	0.11019	-0.272631
ACRBP	0.0977979	-0.320806	-0.057399
ACRC	0.0294382	-0.292486	0.378341
ACSBG1	0.180316	0.00317945	-0.114467
ACSF2	0.015942	0.150327	0.848543
ACSF3	-0.167244	0.0154446	0.142232
ACSL1	-0.0284291	0.0174081	0.0218685
ACSL3	0.19157	-0.135172	0.149114
ACSL4	-0.293289	-0.27844	-0.0913344
ACSL5	-0.216724	-0.00501127	0.442853
ACSL6	-0.131657	-0.0829114	0.139979
ACSM1	NA	NA	-0.0294823
ACSM3	-0.169729	-0.252023	0.241082
ACSM5	0.0921119	NA	NA
ACSS1	0.196212	0.24962	0.00191954
ACSS2	0.1104	0.0906992	0.061718
ACSS3	0.356766	0.264428	0.513773
ACTA1	-0.0856358	-0.0072979	-0.18254
ACTA2	-0.159208	0.222653	0.720447
ACTB	-0.0938121	-0.044402	-0.147031
ACTBL2	-0.279665	-0.569883	-0.169305
ACTC1	-0.210933	0.156341	-0.00746246
ACTG1	-0.0887563	-0.0144869	-0.252888
ACTG2	-0.0710096	-0.00232443	0.0857946
ACTL6A	-0.0404207	-0.0861451	-0.272879
ACTL6B	-0.0514196	0.113024	-0.0283135
ACTL7A	-0.07228	-0.0628517	0.350102
ACTL7B	0.133463	-0.193912	-0.168705
ACTL8	-0.103416	0.109398	0.00478047
ACTN1	-0.151733	-0.00335663	-0.16653
ACTN4	-0.127376	-0.0305531	-0.16123
ACTR10	0.0661964	0.392186	0.356793
ACTR1A	-0.195164	-0.143295	0.0271807
ACTR1B	-0.258368	0.021878	-0.0728119
ACTR2	0.0281239	0.111523	0.154775
ACTR3	0.0283175	0.0351817	0.145837
ACTR3B	-0.268387	-0.112511	0.416886
ACTR5	-0.174242	-0.071249	-0.288326
ACTR6	-0.20634	0.0812698	0.117634
ACTR8	-0.0647227	0.0922464	0.138004
ACTRT2	-0.144203	0.128267	NA
ACVR1	0.163503	0.156892	0.443217
ACVR1B	-0.0527717	0.156671	0.0759284
ACVR1C	0.342792	0.659673	0.507274
ACVR2A	0.264384	0.385003	0.52994
ACVR2B	0.150055	0.90534	0.797388
ACVRL1	-0.0388196	-0.129729	0.0750927
ACY1	-0.487284	-0.205889	-0.15578
ACYP2	0.112272	-0.114449	0.226063
ADA	-0.382308	-0.0115471	0.140392
ADAD1	NA	NA	0.114989
ADAD2	0.0259586	0.084909	-0.12241
ADAL	-0.10041	-0.0221734	0.125201
ADAM10	0.113701	-0.092747	-0.064049
ADAM11	0.15191	-0.0124577	-0.182609
ADAM12	-0.0646191	-0.0744778	-0.438604
ADAM15	-0.0475832	0.187033	-0.0333131
ADAM17	0.156312	0.153413	0.208969
ADAM19	0.123628	-0.186234	-0.182714
ADAM2	0.0780639	0.00823036	0.118931
ADAM20	0.326899	-0.181042	0.0712439
ADAM21	0.402226	-0.163216	-0.00642517
ADAM22	0.25841	0.0680476	0.456481
ADAM23	0.22399	0.479466	0.516322
ADAM28	0.0615103	0.194807	-0.17415
ADAM32	-0.254679	-0.161091	-0.0275787
ADAM33	-0.0921468	0.00778915	-0.13275
ADAM8	-0.204685	-0.396661	0.00665513
ADAM9	0.00517373	-0.0860957	-0.174362
ADAMDEC1	0.258845	NA	-0.127591
ADAMTS1	NA	-0.0462411	-0.0570599
ADAMTS10	0.039587	-0.134408	-0.0605737
ADAMTS12	-0.00880017	0.361709	0.106447
ADAMTS13	0.0529936	-0.128855	-0.164723
ADAMTS14	NA	NA	-0.155519
ADAMTS15	0.0154328	-0.28106	0.123454
ADAMTS16	0.0642907	0.360571	-0.156812
ADAMTS17	0.0792893	NA	-0.0975641
ADAMTS2	0.185535	-0.122014	-0.0216497
ADAMTS20	-0.0260665	0.187204	0.222051
ADAMTS3	0.356753	0.652188	1.20845
ADAMTS6	0.032886	0.109496	0.0900715
ADAMTS7	0.0119185	-0.037939	-0.139099
ADAMTS8	0.00739963	-0.0298455	-0.272554
ADAMTS9	0.0607392	-0.219608	-0.232498
ADAMTSL1	-0.159313	-0.160318	-0.518452
ADAMTSL1	-0.0990894	-0.154997	-0.108136
ADAMTSL2	0.183947	0.0441448	-0.38259
ADAMTSL3	0.0369807	0.024412	-0.297007
ADAMTSL4	-0.024385	-0.0522903	0.137758
ADAMTSL5	0.0855664	0.193441	0.0758508
ADAR	0.13302	0.195276	0.166422
ADARB1	0.179339	0.23932	0.112061
ADARB2	0.134749	NA	NA
ADAT1	-0.0621414	0.0538694	0.24959
ADAT2	-0.0971959	-0.151497	0.0225353
ADAT3	0.127902	-0.0305666	-0.21687
ADC	0.0980491	0.0644079	0.341816
ADCK1	-0.245776	0.339086	0.552715
ADCK2	-9.64043e-05	0.0171073	0.116751
ADCK4	-0.327791	0.106081	0.287285
ADCK5	-0.107986	-0.135241	0.0273378
ADCY1	0.12691	-0.278132	-0.157093
ADCY10	NA	NA	-0.0454912
ADCY2	-0.0361707	-0.0763699	0.110428
ADCY3	0.0456988	-0.316976	-0.653392
ADCY4	-0.00761243	0.028692	-0.217639
ADCY5	-0.0590298	0.262228	-0.0959631
ADCY6	-0.0335703	0.149066	0.315784
ADCY7	0.0599155	0.165325	0.170145
ADCY8	NA	NA	-0.307039
ADCY9	0.0330302	-0.0816342	-0.192598
ADCYAP1	-0.623984	-1.01166	-0.479582
ADCYAP1R1	0.158549	NA	-0.252057
ADD1	0.0280747	0.0264941	0.0522723
ADD2	0.180547	0.0413002	0.0634965
ADD3	0.0683651	0.0387951	0.235195
ADFP	-0.313037	-0.0852664	-0.104542
ADH1C	-0.293735	NA	NA
ADH5	-0.0370733	0.103068	0.116016
ADH7	NA	-0.21842	-0.00836981
ADHFE1	-0.0279844	0.200714	0.509492
ADI1	-0.0993262	0.140918	-0.0045729
ADIG	-0.111716	0.0562028	0.0494219
ADIPOQ	-0.161723	NA	0.133362
ADIPOR1	0.0930421	0.0102181	0.0106246
ADIPOR2	-0.027383	-0.267869	-0.288971
ADK	0.00574272	0.0222479	0.0121172
ADM	-0.671526	-0.135751	-0.340421
ADM2	-0.058386	0.139566	-0.0560127
ADNP	0.0139345	-0.0292405	0.136629
ADNP2	0.257206	-0.00682133	0.204289
ADO	0.0819971	0.0714316	0.0586774
ADORA1	0.198831	-0.0641116	-0.0624023
ADORA2A	-0.174607	0.0761341	-0.0357744
ADORA2B	-0.179721	-0.166341	-0.48288
ADORA3	NA	NA	-0.349652
ADPGK	0.131421	-0.0551601	-0.135234
ADPRHL1	0.128922	-0.0769337	0.173836
ADPRHL2	-0.224652	-0.151613	-0.272699
ADRA1A	-0.206164	-0.0280539	-0.0733884
ADRA1B	-0.128068	-0.00904069	-0.169059
ADRA1D	0.0646417	0.0403209	-0.179219
ADRA2A	-0.119996	-0.16005	-0.193293
ADRA2B	-0.13048	0.00150326	-0.179577
ADRA2C	-0.0390852	0.134614	-0.0163362
ADRB1	-0.0904459	-0.0394524	-0.121342
ADRB2	-0.258179	-0.0356902	-0.17054
ADRB3	0.398804	NA	-0.246004
ADRBK1	-0.0875728	0.218586	0.089184
ADRBK2	0.205442	0.307085	0.167594
ADRM1	-0.0816272	0.127514	-0.104281
ADSL	-0.144094	0.0883234	0.0256538
ADSS	-0.223065	-0.428409	-0.322364
ADSSL1	0.0420816	0.0819044	-0.0740883
AEBP1	0.0890704	-0.0190248	-0.212964
AEBP2	-0.0223757	-0.0897884	0.086881
AES	-0.00851906	0.125363	0.381292
AFAP1	-0.00376004	0.0602254	-0.0725939
AFAP1L1	0.184074	0.0928906	-0.0271092
AFAP1L2	0.242278	0.0670981	0.566287
AFAR3	-0.430767	0.00958366	NA
AFARP1	-0.260714	0.140623	0.147167
AFF1	0.126831	0.114568	0.0602813
AFF2	0.0642585	0.185396	0.168138
AFF3	0.10848	0.261357	0.0730835
AFF4	-0.0536919	-0.0996725	-0.132614
AFG3L1	-0.152629	-0.0706324	-0.166552
AFG3L2	-0.0635838	0.0734176	0.123479
AFM	0.117012	0.0323051	-0.125823
AFMID	-0.219632	0.00169564	0.00276794
AFP	-0.0370681	NA	NA
AFTPH	0.0242341	-0.114056	-0.249395
AGA	0.188676	0.337864	0.318318
AGBL1	-0.0476088	0.0301021	NA
AGBL2	0.08164	0.148001	0.159147
AGBL3	-0.258318	0.197137	-0.15465
AGBL4	-0.170125	NA	-0.0228701
AGBL5	0.101753	0.254284	0.49188
AGGF1	0.0510161	0.0639058	-0.00839333
AGK	0.0708258	0.0713129	0.191427
AGL	0.133883	-0.0200356	0.263101
AGPAT2	-0.0364546	-0.0521429	0.0848748
AGPAT3	0.00288446	-0.0494515	-0.115234
AGPAT4	-0.0463673	0.239783	0.15348
AGPAT5	-0.117352	-0.597851	-0.641535
AGPAT6	0.0870008	0.044462	0.100561
AGPAT7	-0.00454694	-0.0404432	-0.17269
AGPAT9	-0.186862	-0.0184719	0.287391
AGPS	-0.07174	0.0347219	0.305438
AGRN	-0.22798	-0.166493	-0.323045
AGRP	0.345169	0.0265789	-0.100477
AGT	0.197167	NA	NA
AGTPBP1	-0.0142934	0.167348	0.270155
AGTR1	0.261556	0.122738	0.314266
AGTRAP	-0.00617235	-0.157921	-0.200967
AGTRL1	0.0910733	NA	-0.049522
AGXT	-0.204525	-0.065104	-0.170265
AGXT2	-0.162143	0.0774777	-0.255543
AGXT2L2	-0.168905	0.0241182	0.177454
AHCY	-0.161648	-0.0829257	-0.151914
AHCYL1	-0.240314	0.106157	0.115392
AHCYL2	0.271905	0.3982	0.596358
AHDC1	0.0713393	0.187942	0.2111
AHI1	-0.211371	-0.150956	0.0869337
AHNAK	0.0409789	-0.0875166	-0.274413
AHNAK2	0.113632	0.0784078	0.30711
AHR	-0.049203	0.204206	-0.0451045
AHSA1	0.000584297	-0.010154	0.0819746
AHSA2	0.157183	0.306707	0.44967
AHSG	-0.0231567	NA	NA
AICDA	-0.162536	-0.0477192	-0.275691
AIFM1	0.0233379	0.204492	0.400494
AIFM2	-0.0558771	-0.0637975	0.1351
AIG1	-0.312216	-0.199234	0.118561
AIM1	0.0406392	0.177679	0.0339012
AIM1L	-0.180459	-0.13673	-0.288307
AIM2	0.403036	0.232289	0.361641
AIP	-0.0836514	-0.105399	0.0885437
AIPL1	NA	NA	-0.429996
AIRE	-0.0385396	0.180149	-0.375806
AK1	-0.111487	0.0364603	0.13176
AK2	-0.026809	-0.00572331	0.141769
AK2P2	-0.148399	-0.0228261	-0.394072
AK3	0.0176132	0.0265539	0.322886
AK7	-0.128687	-0.283548	0.165752
AKAP1	-0.114109	-0.271603	-0.281447
AKAP10	-0.0695024	-0.0465138	0.0653751
AKAP11	0.00415025	-0.297922	-0.0924057
AKAP12	-0.234032	-0.342315	-0.670563
AKAP13	0.0418439	0.136595	0.212944
AKAP3	-0.114945	-0.141443	-0.228712
AKAP4	NA	NA	-0.155996
AKAP5	-0.30569	0.276883	0.518838
AKAP6	-0.111008	-0.0359836	-0.134561
AKAP7	0.20398	0.262759	0.337227
AKAP8	-0.149636	-0.142395	-0.0858075
AKAP8L	-0.142972	0.0780116	0.23943
AKAP9	0.015728	-0.108649	0.0248053
AKNA	-0.0244764	0.0116943	-0.128463
AKR1A1	-0.263354	0.0185	-0.147847
AKR1B1	-0.227048	-0.12149	-0.24555
AKR1B10	-0.357245	-0.373619	0.545372
AKR1C1	0.368395	0.0870678	0.115584
AKR1C2	0.414862	0.399177	0.541562
AKR1C3	0.177162	0.361415	1.0901
AKR1C4	0.137833	0.752055	0.141312
AKR1CL1	0.283383	0.259399	NA
AKR1CL2	-0.240486	0.0380317	-0.0766021
AKR1D1	-0.202165	NA	0.152288
AKR7A2	-0.0299503	-0.0481825	-0.226397
AKR7A3	-0.134484	0.150435	-0.21664
AKT1	-0.0370677	0.0383118	0.0868572
AKT1S1	-0.00640388	0.139497	0.00778611
AKT2	-0.0572358	0.0281496	-0.0114051
AKT3	0.353254	0.213192	0.370165
ALAD	0.0545328	0.126858	0.29946
ALAS1	-0.180158	0.0774977	0.109674
ALAS2	0.100284	-0.26382	-0.4407
ALB	-0.0314425	-0.0471579	-0.0244788
ALCAM	0.0153346	-0.205446	-0.333358
ALDH16A1	-0.339011	-0.323424	-0.279808
ALDH18A1	-0.144708	-0.160463	-0.168487
ALDH1A1	0.324786	0.417567	0.629646
ALDH1A2	0.170016	0.121013	-0.266572
ALDH1A3	-0.604576	-0.339067	-0.283982
ALDH1B1	-0.202528	-0.0585632	-0.108216
ALDH1L1	0.0528494	0.285032	-0.238062
ALDH1L2	1.45894	1.55649	1.20656
ALDH2	-0.101754	0.323385	0.445287
ALDH3A1	0.142503	0.115621	-0.224782
ALDH3A2	0.237099	0.156918	-0.0779892
ALDH3B1	-0.240393	-0.117139	-0.021171
ALDH4A1	-0.224254	0.349166	-0.225384
ALDH5A1	0.277734	0.455283	0.649853
ALDH6A1	-0.428753	0.0749983	0.189997
ALDH7A1	0.225422	0.124615	0.132543
ALDH8A1	-0.39173	-0.232477	-0.33109
ALDH9A1	0.0519747	-0.0774663	0.074944
ALDOA	-0.0992907	-0.101	-0.0874387
ALDOAP2	-0.0794557	0.0455079	0.0505635
ALDOB	NA	NA	-0.1435
ALDOC	-0.179393	-0.308337	-0.148685
ALG1	-0.0169495	-0.224418	-0.0770516
ALG12	-0.311498	0.023357	0.0772586
ALG14	-0.26307	-0.0802586	-0.276336
ALG2	-0.212314	-0.00347764	-0.00151204
ALG3	0.084542	-0.0123242	0.035607
ALG5	0.159591	-0.0163489	0.21006
ALG6	0.1131	-0.0678266	0.0297561
ALG8	0.0944638	0.0247901	0.069982
ALG9	0.154125	0.0924692	0.0485842
ALK	0.0300165	-0.263437	-0.0230807
ALKBH1	-0.10455	-0.0288764	0.0885832
ALKBH2	-0.1304	0.14633	0.208615
ALKBH3	0.095859	0.123218	0.211216
ALKBH4	-0.172475	-0.0731861	-0.130046
ALKBH5	0.0876087	0.0232958	0.154702
ALKBH7	-0.392947	-0.0808181	0.263835
ALKBH8	0.129882	-0.20779	0.113119
ALMS1	0.113974	-0.0513641	-0.0713726
ALMS1P	-0.0535908	-0.103507	-0.118316
ALOX12	NA	NA	-0.275361
ALOX12B	-0.188593	-0.00998663	-0.15509
ALOX12P2	0.00306051	0.378423	0.351119
ALOX15	-0.195785	0.207003	-0.0143219
ALOX15B	0.219158	-0.0180946	-0.46679
ALOX5	0.0287488	-0.238545	-0.132508
ALOX5AP	-0.117324	0.180272	0.347573
ALOXE3	-0.142947	0.0373744	-0.175105
ALPI	0.105357	-0.0794616	-0.167236
ALPK1	0.0706435	-0.169722	0.437458
ALPK2	-0.137838	0.28258	0.252729
ALPK3	-0.0215353	0.217183	0.0620662
ALS2	0.0812576	0.0471154	0.125752
ALS2CL	-0.209909	0.0825107	-0.11945
ALS2CR11	0.0747312	NA	-0.196811
ALS2CR12	0.335716	0.90564	0.968256
ALS2CR13	0.0848863	0.269332	0.0102144
ALS2CR16	-0.153487	0.0230446	-0.0221289
ALS2CR4	0.211158	0.0761263	-0.0470809
ALS2CR8	0.019955	0.0482921	-0.0527313
ALX3	0.0160008	-0.299543	-0.219564
ALX4	0.0122723	0.0531478	-0.196261
AMBP	-0.126447	0.0116556	NA
AMBRA1	-0.164183	-0.029755	0.0800904
AMD1	-0.0231405	-0.153607	-0.173076
AMDHD1	0.17935	-0.0790038	-0.154103
AMDHD2	-0.142996	0.0300074	-0.097893
AMELY	-0.000346899	-0.0550534	NA
AMFR	0.097053	0.259874	0.179341
AMH	-0.137485	0.126846	0.0449879
AMHR2	-0.116497	0.099696	-0.20035
AMICA1	-0.215124	-0.00388302	-0.215991
AMIGO1	0.0448346	0.248673	-0.126061
AMIGO2	0.182848	-0.148226	-0.125544
AMMECR1	-0.156584	0.0748495	0.159848
AMMECR1L	0.0710396	0.114158	0.104552
AMN	-0.0824365	-0.0135626	-0.0101902
AMN1	-0.23866	-0.336224	-0.196236
AMOT	0.387977	-0.0797446	0.252895
AMOTL1	0.0377658	0.0103673	-0.00939521
AMOTL2	0.0306247	0.177444	-0.0629725
AMPD1	-0.115335	0.0892659	-0.224347
AMPD2	0.00413829	0.00444627	0.0456151
AMPD3	-0.0831631	-0.0161451	-0.119204
AMPH	NA	NA	-0.00815534
AMTN	-0.223061	-0.142789	-0.202907
AMY2B	0.0358973	0.123958	0.304764
AMZ1	-0.0651407	-0.000537606	0.0974786
AMZ2	0.107486	0.257728	0.249496
ANAPC10	0.637579	-0.117835	0.133443
ANAPC13	-0.153435	0.0688705	0.162821
ANAPC2	-0.0672754	-0.0599361	-0.202576
ANAPC4	-0.0396514	0.0303268	0.0274659
ANAPC5	0.0837786	-0.0356744	0.0298412
ANAPC7	-0.0159069	-0.0638204	-0.0332038
ANGEL1	0.012628	0.286431	0.162996
ANGEL2	-0.206891	-0.209831	-0.311855
ANGPT1	0.139651	0.338695	0.611133
ANGPT4	NA	NA	-0.478092
ANGPTL2	0.106687	-0.128665	-0.359039
ANGPTL4	0.399475	-0.0103035	-0.00503526
ANGPTL6	0.0390011	-0.16787	0.0126686
ANK1	0.0112739	0.00397291	-0.31196
ANK2	0.905698	1.1032	1.05377
ANK3	0.483657	0.98687	1.25097
ANKAR	0	0.254127	-0.0673793
ANKDD1A	-0.11325	-0.12067	0.0989567
ANKFN1	0.208471	0.594333	0.150822
ANKFY1	-0.0568015	0.0451773	0.393404
ANKH	0.327825	0.290134	0.449243
ANKIB1	-0.107541	-0.378558	-0.299467
ANKK1	0.0755458	-0.0794996	-0.342063
ANKLE1	-0.176713	-0.0917435	-0.409814
ANKLE2	0.0788139	0.0461564	-0.0435441
ANKMY1	-0.221463	-0.193419	-0.270435
ANKMY2	0.017488	0.122689	0.223536
ANKRA2	0.260099	0.286553	0.278566
ANKRD1	-0.0214225	0.270181	-0.612528
ANKRD10	-0.502844	-0.481325	-0.344012
ANKRD11	0.027642	0.172027	0.12602
ANKRD12	0.0484334	0.032664	0.157449
ANKRD13A	-0.217428	0.141126	0.271772
ANKRD13B	0.00906002	0.1076	-0.215982
ANKRD13C	-0.0820868	-0.169505	-0.146981
ANKRD13D	0.00791935	0.0368525	0.0804377
ANKRD16	-0.040978	-0.261024	-0.0991017
ANKRD17	0.0806674	0.0289685	0.108949
ANKRD18A	0.240763	-0.265518	-0.0367441
ANKRD18B	0.0895489	-0.1459	-0.068797
ANKRD2	-0.167742	NA	-0.136895
ANKRD23	0.171262	-0.174579	-0.0634218
ANKRD24	0.107408	0.152396	-0.28422
ANKRD26	0.188382	0.169864	0.176939
ANKRD27	-0.104866	-0.0129369	-0.103606
ANKRD28	-0.0122027	-0.219245	-0.0371213
ANKRD29	-0.232699	0.0434272	0.23962
ANKRD30B	0.291934	0.232051	0.457258
ANKRD31	-0.0877446	-0.320246	-0.159454
ANKRD34A	-0.127315	-0.0310767	0.14283
ANKRD34C	0.0615304	0.0114973	-0.397068
ANKRD35	0.104568	NA	NA
ANKRD36	0.17327	0.025196	0.124999
ANKRD36B	0.249144	0.164814	0.369283
ANKRD37	-0.0830607	0.0676277	-0.117939
ANKRD39	-0.0861173	-0.0219268	-0.195731
ANKRD40	0.052294	0.0939747	0.239453
ANKRD42	-0.234304	-0.0645437	0.464068
ANKRD42	0.117154	0.0250247	0.0464838
ANKRD43	-0.00240602	0.0526493	0.00743676
ANKRD44	0.352032	0.0206904	0.6055
ANKRD45	0.0375475	-0.0408378	NA
ANKRD46	-0.0188149	0.0499687	0.297166
ANKRD49	0.442432	0.0441199	0.135861
ANKRD5	-0.141067	-0.119981	-0.15269
ANKRD50	0.034053	-0.131513	-0.240881
ANKRD52	-0.129	-0.0925807	-0.0737442
ANKRD54	-0.144237	0.107916	0.0622229
ANKRD57	0.164185	0.0601474	0.0293441
ANKRD6	0.356002	0.347949	0.342265
ANKRD60	-0.248684	-0.0788478	-0.0924255
ANKRD7	-0.00720235	0.477504	0.605056
ANKRD9	-0.0368248	-0.21417	-0.265673
ANKS1A	0.058467	0.224787	0.227252
ANKS1B	0.136235	0.0237656	-0.192725
ANKS3	-0.166408	-0.186204	-0.0425233
ANKS4B	0.188457	0.356994	-0.22114
ANKS6	0.00946483	0.355606	0.0900999
ANKZF1	0.00478547	0.0448933	0.0931284
ANLN	-0.051918	-0.490674	-0.957596
ANP32B	0.26102	0.183636	-0.0740869
ANP32C	-0.0267249	-0.072134	0.0478599
ANP32D	0.0114159	-0.0302322	-0.0219425
ANP32E	-0.272696	-0.243726	-0.480293
ANPEP	-0.0894295	-0.0199506	-0.310135
ANTXR1	0.26691	0.273625	0.307396
ANTXR2	0.360557	0.298424	-0.171115
ANTXRL	0.0875044	0.63121	0.171336
ANUBL1	0.0672162	0.163298	0.269441
ANXA1	-0.133509	-0.153068	-0.466303
ANXA10	0.0240957	0.000796387	-0.0179173
ANXA11	0.0148533	0.0577123	-0.0269059
ANXA2	-0.0853217	-0.0251717	-0.0561375
ANXA2P1	0.12858	0.0272902	0.0546626
ANXA2P2	-0.0848073	-0.00783157	0.0578691
ANXA2P3	0.164435	-0.167066	-0.205355
ANXA3	-0.0588933	NA	0.130726
ANXA4	-0.329801	-0.0892759	0.00786021
ANXA5	0.124741	0.207106	0.251729
ANXA6	-0.0182924	0.156868	0.413502
ANXA7	0.0762678	0.138209	0.16881
ANXA9	-0.0655303	0.11344	0.0906973
AOAH	-0.0972294	0.324624	NA
AOC2	0.278258	0.120058	0.264175
AOC3	0.233319	-0.194423	-0.406706
AOF1	0.00418826	0.268947	0.424228
AOF2	-0.343628	-0.326521	-0.411797
AOX1	-0.503997	-0.0814481	0.0825672
AP1B1	-0.100217	0.0519253	0.127044
AP1G1	0.0395022	-0.0903016	-0.113894
AP1G2	-0.0500467	0.0138705	0.211443
AP1GBP1	0.0389026	0.029598	0.177619
AP1M1	-0.0670232	-0.035116	0.00465545
AP1M2	-0.00441198	-0.2519	-0.168758
AP1S1	0.0284797	0.173807	0.279463
AP1S2	0.087146	0.170421	0.211122
AP1S3	0.032765	0.101255	-0.0160571
AP2A1	-0.0666574	0.0358755	0.224317
AP2A2	0.0461427	0.0572811	0.175193
AP2B1	0.0717015	0.119364	0.215026
AP2M1	-0.0592092	0.0839034	0.141191
AP2S1	0.100204	0.124676	0.110362
AP3B1	0.141684	0.143709	0.237383
AP3B2	-0.34911	-0.161766	-0.189759
AP3D1	-0.0749257	0.0932651	0.0311054
AP3M1	0.212042	0.290974	0.315244
AP3M2	0.234248	0.291644	0.215462
AP3S1	0.0590508	0.0688377	-0.0046602
AP3S2	-0.0846965	0.0971989	0.216155
AP4B1	-0.0223452	0.0208133	0.025355
AP4E1	0.184575	-0.0433381	0.24657
AP4M1	0.0441754	-0.0651122	0.0865791
AP4S1	0.114556	-0.00545156	0.16996
APAF1	0.229537	0.499606	0.407134
APBA1	0.125946	0.120738	-0.379351
APBA2	-0.0479847	0.112592	-0.141498
APBA3	-0.109644	0.14257	-0.241348
APBB1	-0.12033	0.0985914	0.318763
APBB1IP	-0.277112	0.0697898	0.0906502
APBB2	0.128576	0.389796	0.173203
APBB3	0.0440593	0.253784	0.505039
APC	0.0644484	0.031274	0.350351
APC2	-0.169925	NA	-0.222259
APCDD1	-0.0704329	-0.155087	NA
APCDD1L	-0.108511	-0.0332971	-0.358647
APCS	0.164643	0.0954392	0.0764868
APEH	-0.257506	-0.163824	0.0107585
APEX1	-0.0182054	-0.075838	-0.0345368
APEX2	0.0653603	0.0261523	-0.0859014
APH1A	0.0857502	0.06878	0.192975
APH1B	0.103495	0.224201	0.69118
API5	-0.062221	-0.108531	0.121729
APIP	-0.17682	-0.108472	-0.348708
APLN	-0.00442123	0.0831121	-0.164079
APLP1	0.199699	0.0376301	0.306191
APLP2	0.0366268	0.0995877	0.156225
APOA1BP	-0.0956986	0.0334185	0.104211
APOA2	0.234616	NA	-0.398246
APOA5	-0.0897464	0.275515	0.105206
APOBEC1	0.282114	-0.380032	-0.178836
APOBEC3A	-0.0405854	0.198454	-0.161965
APOBEC3B	-0.0502365	0.092078	0.233635
APOBEC3D	-0.0335051	0.306739	0.285097
APOBEC3H	-0.245584	-0.514121	-0.301525
APOC1	-0.243161	-0.249885	0.239686
APOD	NA	-0.0188774	-0.138342
APOL1	0.285438	0.0286009	0.227033
APOL2	-0.220956	0.0621835	0
APOL3	0.333782	0.122572	-0.0526141
APOL4	-0.221474	0.21734	-0.0321982
APOL6	0.350729	0.282707	0.292741
APOLD1	-0.0128775	-0.141714	-0.176378
APOO	0.228807	0.243751	0.322783
APOOL	0.164298	0.235404	0.541169
APP	-0.0578969	-0.0385599	0.0374425
APPBP2	-0.0283342	0.00476095	0.234541
APPL1	0.0354243	-0.0278093	-0.0800054
APPL2	0.0473012	-0.0458865	-0.0890079
APRT	-0.13799	-0.171814	-0.282314
APTX	-0.21078	0.173549	0.0642249
AQP1	0.0510916	NA	NA
AQP11	-0.174465	0.101067	0.102554
AQP2	-0.17657	-0.0699919	-0.0923336
AQP3	0.0415931	0.222963	0.497023
AQP5	-0.0342044	-0.0847696	-0.348028
AQP6	0.199519	-0.153485	NA
AQP7	-0.432983	0.0394415	-0.406846
AQP8	0.0566031	-0.152862	-0.0460439
AQR	-0.0627334	-0.0355945	0.0737994
AR	0.164035	0.0493986	0.227783
ARAF	-0.104722	-0.105255	-0.00748426
ARC	0.111992	-0.112939	-0.189559
ARCN1	-0.0551899	-0.00854039	0.0730088
ARD1A	-0.0747246	0.0430723	-0.200828
ARF1	-0.132955	-0.0699213	-0.10511
ARF3	0.0424757	0.238886	0.273832
ARF4	-0.00495354	-0.0239277	0.0477082
ARF5	-0.0555236	0.153507	0.165863
ARF6	-0.106091	-0.183746	-0.382153
ARFGAP1	-0.0606537	-0.129412	-0.0236976
ARFGAP2	-0.171375	-0.0394829	0.124988
ARFGAP3	-0.0682057	0.1425	0.187245
ARFGEF1	0.0392821	-0.0365009	0.0359289
ARFGEF2	-0.0287291	-0.0170086	-0.0114945
ARFIP1	-0.141689	-0.0376211	-0.0262103
ARFIP2	-0.161337	-0.07401	-0.0130808
ARFRP1	-0.164562	-0.0644976	-0.132931
ARG1	NA	NA	-0.336524
ARG2	-0.225561	0.403576	0.803675
ARGLU1	0.125491	-0.0466715	0.190723
ARHGAP1	0.0137055	-0.274327	-0.290537
ARHGAP10	0.118762	-0.202701	-0.0645651
ARHGAP11A	0.0816018	-0.218065	-0.44283
ARHGAP11B	0.320841	-0.437061	-0.117956
ARHGAP12	0.124218	0.184899	0.160558
ARHGAP15	-0.254961	NA	NA
ARHGAP17	-0.21196	-0.244298	-0.142712
ARHGAP18	0.0155808	0.0417433	-0.0968121
ARHGAP22	-0.073438	NA	0.0451109
ARHGAP23	-0.245386	0.0857399	0.207696
ARHGAP24	NA	0.0122517	NA
ARHGAP25	-0.0111626	NA	NA
ARHGAP26	-0.122707	0.00283935	-0.0946088
ARHGAP27	-0.00758434	-0.106073	0.0677755
ARHGAP29	-0.0714927	-0.00661673	-0.654318
ARHGAP30	0.0544401	-0.098502	-0.403658
ARHGAP4	-0.054085	0.207233	-0.00850211
ARHGAP5	0.0581125	0.0204434	0.115849
ARHGAP9	-0.388817	-0.0375336	-0.121696
ARHGDIB	0.00718845	0.0232135	-0.135509
ARHGEF1	-0.0853698	0.0664799	-0.0398285
ARHGEF10	-0.166592	-0.00908929	-0.0394888
ARHGEF10	-0.117337	-0.308035	-0.67288
ARHGEF10L	-0.03397	-0.0665472	0.05995
ARHGEF11	0.109094	0.0275399	0.230096
ARHGEF12	0.125652	0.235771	0.194723
ARHGEF15	0.101543	-0.071865	-0.28275
ARHGEF16	0.0658774	-0.0296777	-0.268249
ARHGEF17	-0.177347	0.107069	-0.0637159
ARHGEF18	-0.201486	-0.187243	-0.386367
ARHGEF19	-0.0696049	-0.133395	-0.29952
ARHGEF2	0.0694715	0.474882	0.192847
ARHGEF3	-0.211111	-0.175785	0.335913
ARHGEF4	0.217363	0.071864	-0.398062
ARHGEF6	0.572165	0.442557	0.650335
ARHGEF7	0.0333334	0.00825867	0.133087
ARHGEF9	0.0598945	0.218551	0.334768
ARID1A	0.0434197	0.115306	0.0319458
ARID1B	0.199565	0.164921	0.213016
ARID2	0.128799	0.0285495	0.0245881
ARID3A	-0.00793113	0.380514	0.456625
ARID3B	-0.263856	-0.179998	-0.22776
ARID4A	0.101069	0.155451	0.343931
ARID4B	0.077941	-0.137152	-0.0285054
ARID5A	-0.0709791	0.27774	-0.181
ARID5B	-0.194067	-0.137618	0.547567
ARIH1	-0.015462	0.0845706	0.131348
ARIH2	-0.137403	-0.00347814	0.0787323
ARL1	-0.153407	0.041331	0.140662
ARL10	0.0557939	NA	-0.114184
ARL13B	0.0873112	-0.0605072	-0.179448
ARL14	-0.0409712	-0.171798	-0.484626
ARL15	0.150034	0.497319	0.819153
ARL2BP	0.00793997	-0.0277173	0.100998
ARL3	-0.100663	-0.0594285	-0.421199
ARL4A	-0.0917847	-0.109992	0.0535436
ARL4C	-0.430213	-0.589406	-0.838681
ARL4D	0.204684	0.494472	0.19687
ARL5A	0.0616349	0.0260344	-0.10965
ARL5B	-0.0951379	0.108632	0.0645494
ARL6	0.300109	0.280658	0.153155
ARL6IP1	0.0718425	-0.0605181	-0.176317
ARL6IP2	0.164849	0.0374533	-0.00279106
ARL6IP5	0.16036	0.122056	0.20054
ARL6IP6	0.196172	-0.346302	-0.225716
ARL8A	0.199905	0.00777897	0.0241137
ARL8B	-0.0207276	0.0376588	0.303565
ARMC1	-0.0160831	-0.17588	-0.19282
ARMC10	-0.0634045	-0.0561617	-0.0283646
ARMC2	0.0693468	0.00941534	0.241886
ARMC4	0.291473	0.0240786	0.334422
ARMC5	-0.0719777	0.0217008	-0.100504
ARMC6	-0.248087	-0.174217	-0.245594
ARMC7	-0.21875	0.0430185	0.0718456
ARMC8	-0.0804176	0.0281712	0.232754
ARMC9	-0.426893	-0.134255	-0.161238
ARMCX1	0.0607498	0.298753	0.0139957
ARMCX2	0.0889877	0.226967	0.208828
ARMCX3	0.219064	0.13426	0.58041
ARMCX5	0.0475639	0.237233	0.112541
ARMCX6	-0.351275	-0.237624	0.317332
ARMET	-0.0601946	-0.0530569	-0.0999046
ARMETL1	0.165808	-0.0203909	0.11842
ARNT	0.110441	0.0330763	0.284068
ARNT2	0.421868	0.348932	0.123627
ARNTL	0.0016115	0.319071	0.457547
ARNTL2	-0.0426677	-0.334056	-0.683638
ARP11	-0.0134147	-0.169427	0.189415
ARPC1A	0.0780041	0.126979	-0.145099
ARPC1B	0.0798407	0.10059	0.00416619
ARPC2	0.0249162	0.00202762	0.101226
ARPC3	-0.0993012	-0.0915697	0.279191
ARPC5	-0.00232375	0.0900805	-0.0733868
ARPC5L	0.0832776	0.0392656	0.0695928
ARPM1	-0.172999	-0.323716	0.0492713
ARPP-19	-0.113839	-0.25133	-0.272219
ARPP-21	0.0378422	NA	-0.228568
ARR3	-0.00787866	-0.0528417	0.085506
ARRB1	0.176445	0.340551	0.653053
ARRB2	0.0569971	-0.249999	0.130902
ARRDC1	0.118478	0.0422994	0.0368576
ARRDC2	-0.254808	-0.08171	-0.133102
ARRDC3	0.747165	0.447042	0.792549
ARRDC4	0.522413	0.377136	1.03855
ARS2	-0.0545437	-0.0908529	-0.0820878
ARSA	-0.161971	0.104894	0.332768
ARSB	0.190413	0.205487	0.106753
ARSD	-0.272363	-0.0679446	0.288387
ARSE	-0.196256	-0.174007	-0.0518188
ARSF	-0.0723276	NA	NA
ARSG	0.248582	0.598767	0.661818
ARSJ	-0.00320796	-0.248801	-0.403961
ARSK	0.0560764	0.0835451	0.0855808
ART1	0.216825	-0.107737	-0.423231
ART5	0.0353926	-0.044713	-0.133844
ARTN	-0.0218415	0.00302798	-0.224668
ARV1	-0.0282519	0.129489	0.0910938
ARVCF	-0.127393	-0.0572371	-0.0235996
ARX	-0.261516	-0.0197234	NA
ASAH1	-0.142285	-0.223835	0.114825
ASAH3	-0.0660332	0.0540987	-0.0153396
ASAH3L	-0.23375	0.347309	-0.307594
ASAM	-0.116649	0.0452687	0.0671493
ASB1	-0.26255	-0.176636	-0.155761
ASB11	-0.145802	0.00638135	0.0851709
ASB13	0.115718	0.14051	0.0888967
ASB16	0.188548	0.0620963	-0.160919
ASB18	NA	-0.235297	-0.376051
ASB3	0.13652	-0.032635	0.330754
ASB6	-0.0161431	-0.0717972	0.000199219
ASB7	-0.0340963	0.0227618	0.160596
ASB8	-0.0143792	-0.0132813	0.195305
ASB9	-0.0666363	-0.0210138	0.0205035
ASCC1	0.069782	0.0895572	0.135436
ASCC2	-0.162159	0.0134293	0.179463
ASCC3	-0.0605385	0.0364356	0.178548
ASCC3L1	-0.0134706	0.0326016	0.0668133
ASCL2	0.0630159	NA	NA
ASCL3	-0.222885	0.111899	-0.0122342
ASCL5	-0.0926189	NA	-0.372568
ASF1A	0.36536	0.312321	0.455858
ASF1B	0.0215285	-0.234911	-0.600113
ASGR1	0.076975	0.393007	-0.273523
ASGR2	-0.0254856	-0.10423	-0.347873
ASH1L	-0.0287488	-0.00365937	0.263931
ASH2L	-0.0508389	0.015301	0.171229
ASIP	-0.0740388	-0.00516968	-0.289444
ASL	-0.415599	0.302236	-0.34501
ASNA1	-0.443362	-0.356695	-0.504529
ASNS	1.19686	1.26716	0.893885
ASNSD1	0.0997241	0.0923449	0.102319
ASPH	0.177336	0.13021	0.0904046
ASPHD1	0.0978938	0.129325	0.0732803
ASPHD2	0.0136627	0.240575	0.0365281
ASPM	0.13965	-0.242007	-0.658716
ASPRV1	0.0624455	NA	NA
ASRGL1	0.102719	0.219749	0.076937
ASS1	-0.0490411	-0.0323701	0.122564
ASTE1	0.0506997	0.201571	0.354599
ASTN1	0.183269	0.0147191	-0.160572
ASTN2	-0.00494046	0.16394	-0.112577
ASXL1	-0.066611	-0.160915	-0.11853
ASXL2	-0.0292412	-0.0776444	-0.158877
ATAD1	0.115455	0.0590761	0.308511
ATAD2	0.0295682	-0.455829	-0.757701
ATAD2B	0.0631223	0.355711	0.567952
ATAD5	0.298934	-0.301172	-0.141177
ATE1	-0.153577	-0.0988201	-0.133232
ATF1	0.0455808	-0.0195431	0.0446503
ATF2	-0.00530713	0.00897312	0.208298
ATF3	0.283176	0.245921	0.0726206
ATF4	0.0363243	-0.00626147	-0.14851
ATF5	0.000749503	0.0349051	-0.193789
ATF6	0.144272	0.0619451	0.18847
ATF7	-0.0615554	-0.0873363	0.130836
ATF7IP	0.156971	0.0606049	0.167499
ATF7IP2	-0.367406	0.0333707	0.165951
ATG10	0.310278	0.32123	0.239844
ATG12	0.248974	0.0492464	0.118044
ATG16L1	-0.275202	-0.245134	-0.199572
ATG16L2	0.100004	-0.114997	0.0698275
ATG2A	-0.211729	-0.150237	-0.415521
ATG2B	0.0747077	0.0590173	-0.00340139
ATG2B	0.0813992	0.0798516	0.16721
ATG3	0.0389758	0.0210178	-0.0604204
ATG4A	-0.0933497	0.166315	0.668718
ATG4C	0.160724	0.17542	0.337757
ATG4D	-0.0581545	0.0442111	0.0818821
ATG5	0.0744971	0.153966	0.113055
ATG7	0.0527022	0.194171	0.00104345
ATG9A	0.183201	0.231889	0.133147
ATG9B	-0.214298	-0.132981	-0.220018
ATHL1	-0.245196	0.112214	0.212446
ATIC	-0.089929	-0.00118795	-0.0352663
ATL3	-0.0931855	-0.339637	-0.454576
ATL3	-0.00276173	-0.323217	-0.208873
ATMIN	0.088193	0.0406775	0.0492971
ATN1	0.0010118	0.0101706	0.13268
ATOH1	0.0556356	-0.178195	0.0792322
ATOH8	-0.344676	0.12323	0.251634
ATOX1	-0.198391	0.00016078	0.228748
ATP10B	-0.0653694	-0.269873	0.0579976
ATP10D	0.0447228	-0.00723664	-0.0315595
ATP11A	0.0290371	-0.0353642	-0.192851
ATP11B	0.249339	0.0760626	0.0930873
ATP11C	0.333964	0.193994	0.309464
ATP12A	-0.158476	NA	NA
ATP13A1	-0.120981	-0.115832	-0.0842243
ATP13A2	-0.0213269	-0.040736	-0.30961
ATP13A3	-0.184322	-0.00432983	-0.0660181
ATP13A5	0.132346	NA	-0.114843
ATP1A1	0.0131565	0.0360869	0.0405876
ATP1A2	-0.114338	-0.352619	-0.151473
ATP1A3	-0.0194753	0.0593627	0.0500634
ATP1A4	NA	NA	-0.0369417
ATP1B1	0.00646778	0.131605	0.32176
ATP1B2	0.066481	0.0236285	-0.109846
ATP1B3	0.276438	0.190971	-0.0587935
ATP1B4	-0.119579	NA	NA
ATP2A1	-0.00946436	0.0524094	0.25478
ATP2A2	0.142983	-0.0262469	-0.0331109
ATP2A3	-0.0832298	-0.0730883	-0.318416
ATP2B1	0.0997482	0.0906136	0.0629515
ATP2B2	-0.134147	-0.11194	-0.0549844
ATP2B3	0.105812	-0.260509	-0.245133
ATP2B4	0.0420241	0.285392	0.541616
ATP2C1	0.216144	0.163454	0.190885
ATP2C2	0.092051	-0.139485	-0.0695363
ATP4A	0.207278	NA	-0.294454
ATP5A1	-0.0259111	0.00610985	0.183636
ATP5B	-0.057258	-0.130099	0.0621909
ATP5C1	0.0606392	0.0469057	0.300844
ATP5D	-0.149177	0.00109095	-0.0738551
ATP5E	-0.0198259	-0.0603009	0.334668
ATP5EP2	-0.0250862	0.0407277	0.37031
ATP5F1	0.000739826	-0.0401497	0.401706
ATP5G1	-0.0770141	-0.0374151	0.230469
ATP5G2	-0.0281354	0.020679	0.119538
ATP5G3	-0.111814	0.0270425	0.132415
ATP5H	-0.0665431	0.0568479	0.188134
ATP5I	-0.101008	0.0336199	0.177314
ATP5J	-0.125957	-0.000769188	0.245225
ATP5J2	-0.121286	-0.035662	0.152011
ATP5L	-0.187999	-0.0661562	0.163009
ATP5L2	0.174438	0.0471638	-0.0516687
ATP5O	-0.064858	-0.0366797	0.284247
ATP5S	0.102782	0.303084	0.179028
ATP5SL	-0.147872	-0.140858	-0.0940963
ATP6AP1	-0.0700445	-0.0145947	0.0855607
ATP6AP2	0.0956246	0.100516	0.145561
ATP6V0A1	0.056834	0.216661	0.184665
ATP6V0A2	-0.0603002	-0.244621	-0.0735852
ATP6V0A4	-0.324484	-0.412321	-0.702193
ATP6V0B	0.0666609	0.0189198	0.0297672
ATP6V0C	-0.0537022	-0.0499168	-0.242362
ATP6V0D2	0.196603	0.0954024	-0.0542337
ATP6V0E1	-0.145931	-0.250449	-0.13699
ATP6V0E2	-0.0314048	0.0232058	-0.176375
ATP6V1A	0.0637183	0.21343	0.403133
ATP6V1B1	0.0232271	-0.126006	-0.134711
ATP6V1B2	-0.154974	-0.224147	-0.147368
ATP6V1C1	-0.212724	-0.178583	-0.0785243
ATP6V1C2	0.263061	0.257661	-0.33579
ATP6V1D	-0.183392	-0.159287	0.0582442
ATP6V1E1	-0.208275	-0.199381	-0.0182782
ATP6V1E2	0.0669169	-0.0489653	-0.00199892
ATP6V1F	-0.0604338	0.0282137	0.17551
ATP6V1G1	-0.210101	0.0535152	-0.00108429
ATP6V1G3	-0.112775	NA	NA
ATP6V1H	-0.00145564	0.0673033	0.199964
ATP7B	0.429947	0.0491372	0.408605
ATP8A1	0.071329	-0.151886	-0.160502
ATP8A2	-0.0348405	NA	-0.0331897
ATP8B1	-0.674814	-0.639803	-0.889278
ATP8B2	0.159068	0.292417	0.516239
ATP8B3	0.0244368	-0.156045	0.0513809
ATP8B4	-0.560383	-0.368308	-0.452993
ATP9A	0.0893903	0.167253	0.348347
ATP9B	-0.0987053	-0.00820354	0.0775513
ATPAF1	0.0396993	-0.062186	0.267613
ATPAF2	0.000788822	0.419534	0.335267
ATPBD4	-0.0508526	0.188118	0.36989
ATPIF1	-0.215865	0.0431963	-0.177346
ATR	-0.0562246	-0.200949	-0.123702
ATRN	0.174632	0.163491	0.281992
ATRNL1	-0.10879	NA	NA
ATXN1	-0.199329	-0.133381	0.0575177
ATXN10	-0.245873	-0.0731127	-0.0173689
ATXN2	-0.0227756	-0.0405258	0.0826815
ATXN2L	0.0902009	0.189092	0.129014
ATXN3	-0.14949	-0.166399	0.163378
ATXN7	0.010223	-0.0445304	-0.0827115
ATXN7L1	-0.102668	0.233098	0.385308
ATXN7L1	-0.0182952	-0.166335	0.163834
ATXN7L1	-0.0128576	-0.064315	0.562012
ATXN7L1	-0.00966079	0.183215	0.174635
ATXN7L1	0.0943013	0.156677	0.419961
ATXN7L1	0.105914	-0.0809938	-0.0264996
ATXN7L2	0.041606	-0.131681	-0.00887526
ATXN7L3	-0.0619492	0.215919	0.369196
AUH	0.0431588	0.0829137	0.122134
AUP1	-0.0469555	0.0528643	0.0588139
AURKA	0.189773	-0.387182	-0.478916
AURKB	0.149008	-0.24057	-0.362545
AURKC	0.173099	-0.103127	-0.184662
AUTS2	NA	NA	-0.220644
AVEN	-0.216505	-0.226074	0.0533541
AVIL	-0.184873	-0.0136079	0.364674
AVIL	0.344864	0.0227487	0.499738
AVPI1	-0.127984	-0.0101369	0.189095
AVPR1A	-0.0933597	NA	NA
AXIN1	0.0364688	-0.0255385	-0.184933
AXIN2	-0.0584319	0.0235027	-0.0205743
AXL	-0.211475	-0.176009	-0.568429
AXUD1	-0.112038	0.128352	0.301355
AZI1	-0.188937	0.0843281	-0.185117
AZI2	0.0411778	0.236254	0.442801
AZIN1	-0.00463682	-0.0491765	-0.181541
AZU1	-0.109494	-0.00218821	NA
B2M	0.252517	0.0233615	0.215302
B3GALNT1	0.1803	NA	-0.0301707
B3GALNT2	-0.0541733	-0.310032	-0.20924
B3GALT5	0.00997511	0.0427409	-0.00979906
B3GALT6	-0.331532	0.00806664	-0.214753
B3GALTL	0.0478975	0.0291673	-0.0117213
B3GAT2	0.0125331	-0.0783187	-0.0591092
B3GAT3	-0.0980373	0.13611	0.314663
B3GNT1	0.127901	0.035966	0.341368
B3GNT2	0.159885	0.163659	0.0430401
B3GNT3	-0.0302231	-0.0235132	-0.055264
B3GNT4	0.000545259	-0.084188	-0.0102047
B3GNT5	0.418467	0.280423	0.439461
B3GNT6	0.028346	-0.0337914	-0.158687
B3GNT8	0.176194	NA	0.0403614
B3GNTL1	-0.279555	-0.158021	-0.305817
B3GNTL1	-0.181811	0.0315734	-0.24595
B4GALNT1	0.56014	0.52206	0.523093
B4GALNT2	NA	-0.0503947	-0.242268
B4GALNT3	-0.0637972	-0.114394	-0.353492
B4GALNT4	-0.0721052	-0.305439	0.111287
B4GALT1	0.29573	0.193812	0.324777
B4GALT2	-0.0692939	-0.0730755	-0.389137
B4GALT3	0.0459259	0.0543426	0.187938
B4GALT4	0.250978	0.281201	0.30221
B4GALT5	0.123654	0.0440377	0.184067
B4GALT6	0.0641558	0.0131713	0.00466987
B4GALT7	-0.0207987	0.0850057	-0.206144
B9D1	0.0918237	-0.042224	-0.0528369
B9D2	0.125682	-0.0244198	-0.167054
bA9F11.1	0.0937826	NA	NA
BAALC	-0.271353	0.262068	0.0660892
BACE1	0.174305	0.188402	0.0722026
BACE2	0.0666935	0.00929595	0.197447
BACH1	0.353223	0.319491	0.236698
BACH2	-0.0453143	0.166319	0.0650731
BAD	0.0125941	0.0390719	-0.0275282
BAG1	-0.391867	-0.17756	0.00154475
BAG2	0.13423	0.0225292	-0.0795783
BAG3	-0.0883503	0.0223167	-0.0760788
BAG4	0.00602232	0.0247613	0.248316
BAG5	0.0293526	-0.0638828	-0.189001
BAGE2	-0.48018	-0.203973	0.434269
BAHCC1	-0.0899131	0.0897168	-0.234776
BAHD1	-0.129384	0.0904174	-0.0554204
BAI1	-0.0858648	-0.187947	-0.102304
BAI2	0.158691	0.449962	0.447001
BAI3	0.100122	0.115077	-0.00976447
BAIAP2	-0.291961	0.100474	0.264071
BAIAP2L2	-0.137877	-0.0758263	-0.175712
BAIAP3	-0.111308	-0.099421	-0.121952
BAK1	-0.0306975	0.117524	0.549963
BAMBI	0.0286649	0.226593	0.327817
BANF1	0.0372383	0.123181	-0.112467
BANK1	NA	-0.121521	NA
BANP	-0.215736	-0.0115077	0.0295628
BAP1	-0.14154	0.093356	0.158381
BARD1	0.22856	-0.417113	-0.457475
BARHL2	0.0222177	-0.188789	-0.145392
BARX1	0.0626922	-0.120936	-0.209113
BARX2	-0.23381	NA	-0.0575372
BASP1	-0.0455023	0.0112404	-0.350448
BAT2D1	0.0642123	-0.00989569	-0.00300293
BATF	-0.188389	0.00740442	0.0597512
BATF2	0.24532	-0.0168064	-0.190901
BATF3	0.191494	0.16697	0.0991512
BAX	-0.0730576	0.0222336	0.146677
BAZ1A	-0.17961	-0.144119	-0.22129
BAZ1B	0.114402	-0.117187	-0.158081
BAZ2A	-0.052635	0.122412	0.253784
BAZ2B	-0.0166137	-0.125506	0.0186104
BBC3	0.0503729	-0.07091	-0.0525836
BBS1	-0.034369	0.350797	0.407325
BBS10	-0.294535	-0.0135782	0.00772935
BBS12	-0.245287	0.340858	0.527812
BBS2	0.147944	0.167147	0.331101
BBS4	0.0950757	0.12786	0.390756
BBS5	-0.00362689	-0.134394	0.274324
BBS7	0.340162	-0.0391828	0.437277
BBS9	0.268367	0.550094	0.77497
BBX	0.0872282	0.130183	0.0825314
BC37295_3	-0.0203438	-0.103652	0.0115417
BCAM	0.0835496	0.194589	0.472811
BCAN	0.0504227	-0.0925985	-0.0760886
BCAP29	0.0657455	-0.267135	-0.0866742
BCAP31	-0.270712	-0.0576277	-0.111685
BCAR1	-0.11449	-0.0188044	-0.122251
BCAR3	-0.153474	0.0799675	-0.314817
BCAS1	0.184581	0.0620236	0.00588546
BCAS3	0.0820129	0.228835	0.125723
BCAS4	0.0235551	-0.0540486	-0.102982
BCAT1	0.219282	0.339735	0.198294
BCAT2	-0.0762787	-0.349264	-0.0623402
BCCIP	-0.0934219	-0.0570621	-0.0746913
BCDIN3D	-0.000314031	0.266799	0.617335
BCGF1	NA	-0.0301104	-0.149105
BCKDHA	-0.241291	0.0800556	0.285511
BCKDHB	-0.165775	-0.110579	0.0827314
BCKDK	-0.141788	-0.0449708	-0.0246139
BCL10	0.0612979	0.000874162	0.122737
BCL2	0.204639	0.00230975	-0.0220233
BCL2L1	0.103215	0.162139	-0.156073
BCL2L11	-0.122878	-0.272929	0.12704
BCL2L12	0.0758403	0.00897469	-0.258272
BCL2L13	-0.137628	-0.0972166	0.223661
BCL2L14	-0.168777	0.0706631	0.212333
BCL2L15	-0.106945	0.143116	-0.0209466
BCL2L2	-0.160416	0.0493429	0.14316
BCL3	0.041286	0.0708759	0.019358
BCL6	0.0757943	0.372658	0.335304
BCL6B	-0.0467917	-0.169455	NA
BCL7A	-0.201898	0.0431189	0.213409
BCL7B	-0.12302	-0.117625	-0.177417
BCL7C	0.133369	0.105001	-0.149211
BCL9	0.168609	0.284842	0.445316
BCL9L	0.0369171	-0.010729	0.259613
BCLAF1	-0.111755	-0.202733	-0.231496
BCMO1	-0.0399626	-0.401538	0.111251
BCO2	-0.0340826	-0.0814919	0.344406
BCOR	0.261009	0.196076	0.470714
BCORL1	-0.00170811	0.203562	0.170992
BCR	0.092453	-0.0218756	0.0840978
BCS1L	-0.45175	-0.0365325	-0.0212144
BDH1	-0.298802	-0.388215	0.243245
BDH2	-0.276659	-0.24161	0.468011
BDKRB1	0.29523	-0.191336	-0.252846
BDKRB2	0.259211	0.0151308	-0.393412
BDNF	-0.450384	-0.392416	-0.362652
BEAN	0.181752	-0.05637	0.11698
BECN1	-0.110591	0.0275444	0.132757
BEGAIN	-0.474111	-0.282531	0.0379118
BEST2	0.128152	NA	NA
BEST3	-0.156139	0.0102261	-0.176685
BEST4	-0.347854	NA	NA
BET1	0.0165585	0.313284	0.309281
BET1L	-0.239526	-0.109211	-0.0839317
BEX1	-0.0299548	0.702231	0.918184
BEX2	-0.00300832	0.184952	0.140035
BEX4	0.196395	0.201936	0.407253
BFAR	-0.112078	-0.28216	-0.196362
BFSP1	-0.245986	-0.392257	-0.139615
BFSP2	0.130933	NA	NA
BGN	-0.164495	-0.175805	-0.25228
BHLHB2	0.000217007	0.00508345	0.0429798
BHLHB3	-0.0560079	-0.264974	-0.198639
BHLHB5	-0.0242687	0.276958	-0.0236595
BHLHB8	-0.0272642	0.038714	-0.267593
BHLHB9	0.16448	-0.155238	0.17841
BHMT	-0.252097	NA	-0.226911
BHMT2	0.0812004	0.0601674	-0.130083
BICC1	-0.00931499	0.0765061	0.0169772
BICD1	0.179175	0.223521	0.197988
BICD2	-0.156536	-0.286997	-0.118505
BID	0.0656828	-0.129729	-0.155308
BIK	-0.0441976	-0.0890961	-0.0990302
BIN1	-0.0295932	0.252423	-0.0141393
BIN2	-0.082237	NA	-0.245741
BIN3	-0.00912031	-0.0211612	-0.0630889
BIRC2	0.138447	0.229076	0.165407
BIRC3	0.619526	0.337679	0.0840721
BIRC5	0.069354	-0.0455597	-0.465115
BIRC6	-0.0261658	-0.0470435	0.111585
BIRC7	0.110358	0.168048	-0.399506
BIRC8	0.00726266	0.0387797	-0.0451348
BIVM	0.0224009	0.21084	0.435713
BLCAP	-0.0670781	-0.106964	0.120376
BLID	0.0957621	-0.0419996	-0.323521
BLK	0.126601	-0.0948416	-0.106205
BLM	0.173346	-0.290653	-0.61197
BLMH	0.0628335	0.2549	0.151713
BLNK	NA	0.0212965	-0.179241
BLOC1S1	-0.248082	0.0254845	0.126378
BLOC1S2	-0.0303333	0.0923855	0.320253
BLOC1S3	0.0620137	0.0418877	-0.0138859
BLVRA	0.0471223	0.0087239	-0.0661176
BLVRB	0.123032	0.439806	0.442394
BLZF1	-0.140537	0.0387073	0.0415033
BMF	-0.0725277	0.272576	0.354168
BMI1	0.201117	0.270939	0.214291
BMP1	-0.1196	0.07976	0.372406
BMP2	0.31633	0.115473	0.109552
BMP2K	-0.427404	-0.45921	-0.28761
BMP3	0.0957994	0.358082	0.0677449
BMP4	0.081101	NA	NA
BMP5	-0.0269964	NA	NA
BMP6	0.105399	-0.295813	-0.138675
BMP8A	-0.0292189	0.21536	NA
BMPER	-0.0414818	0.089549	-0.0956967
BMPR2	0.276197	-0.0545132	0.238776
BMS1	-0.0951035	-0.00641968	-0.0344737
BMX	-0.235878	0.363592	NA
BNC2	-0.317088	-0.160444	-0.211683
BNIP1	0.00653315	0.00804512	0.393234
BNIP2	-0.0930102	-0.0530593	0.00628688
BNIPL	-0.24229	NA	NA
BOC	NA	-0.217447	0.372574
BOK	0.148436	0.0494386	-0.307042
BOLA1	-0.0462904	-0.0422632	-0.0405106
BOLA3	-0.0147638	-0.00220695	0.0643506
BOLL	0.00798919	NA	-0.117176
BOP1	-0.156168	-0.110092	-0.302547
BPA-1	NA	NA	-0.246889
BPESC1	-0.0195209	-0.0538768	0.122917
BPGM	0.207902	0.148765	0.275934
BPIL1	NA	NA	-0.25577
BPIL2	-0.0985047	NA	-0.0404885
BPIL3	-0.0812619	0.138901	-0.205654
BPNT1	-0.124957	0.059182	0.0646329
BPTF	0.181219	0.0909738	0.240543
BRAF	0.010803	0.157975	0.240872
BRAP	-0.115969	-0.117438	0.232141
BRCA1	0.197634	-0.0879307	-0.361097
BRCA2	0.061196	-0.462105	-0.746858
BRCC3	-0.0651095	-0.13912	0.164027
BRD1	-0.0545225	-0.0798381	-0.170011
BRD3	0.111729	0.0945	-0.0232828
BRD4	0.0750005	0.195897	-0.0396075
BRD7	0.309569	-0.074671	0.0555697
BRD7P3	0.0911909	-0.251139	0.163102
BRD8	-0.0831928	-0.147664	-0.00489846
BRD9	-0.221004	-0.0522962	-0.0787158
BRDT	0.110849	-0.10657	0.0701474
BRE	-0.25532	-0.149666	-0.307565
BREA2	0.0733953	0.140647	-0.0387643
BRF1	0.0864202	-0.0691552	-0.199507
BRF2	-0.15842	0.0893475	0.118358
BRI3	0.106104	-0.0448711	-0.117922
BRI3BP	0.0547089	-0.391592	-0.4783
BRIP1	0.11736	-0.35164	-0.485137
BRMS1	0.0840111	0.216114	0.0141236
BRMS1L	-0.0898041	-0.43724	-0.0439381
BRP44	0.194835	0.220001	0.284127
BRP44L	0.218977	0.41107	0.517007
BRPF1	-0.0560375	-0.0217645	-0.0828927
BRPF3	0.115984	0.241281	0.187852
BRSK1	0.00257929	0.148247	0.0659192
BRSK2	0.0351648	-0.379416	-0.176258
BRUNOL4	0.0116133	NA	NA
BRUNOL6	0.472982	-0.188407	-0.0217893
BRWD1	-0.187682	-0.283434	-0.101674
BRWD2	0.00297023	0.162521	0.318914
BRWD3	-0.101705	-0.108515	0.102361
BSDC1	-0.0975524	0.0380294	0.00842086
BSG	-0.0375836	0.0829922	0.0738095
BSND	-0.155164	0.0334038	0.146053
BSPRY	-0.0310888	NA	-0.300231
BST1	-0.0444483	0.109512	-0.229494
BST2	-0.116485	-0.0079248	0.433437
BSX	-0.0205817	-0.141547	-0.0235866
BTAF1	-0.0557989	0.0684476	0.0893314
BTBD1	0.0354736	0.220442	0.371942
BTBD10	-0.252653	-0.0128932	0.141959
BTBD11	0.012963	-0.10364	0.0906336
BTBD12	-0.0480884	0.139621	-0.38072
BTBD14A	0.194804	0.0775299	-0.258904
BTBD14B	-0.283311	-0.229294	-0.36663
BTBD16	-0.080879	0.0266964	-0.151811
BTBD2	0.0365343	0.159596	-0.101932
BTBD3	0.0748206	0.261498	0.242308
BTBD6	-0.104213	-0.262233	-0.394124
BTBD7	0.00868068	-0.188883	0.109576
BTBD8	0.0188114	-0.0592722	0.245117
BTBD9	0.0196309	-0.00223528	0.156112
BTC	0.19089	0.162262	-0.123939
BTD	0.0166066	-0.0981037	0.113578
BTF3	0.0154697	0.131162	0.0325347
BTF3L1	0.144771	-0.0101888	-0.351445
BTG1	0.102478	0.110087	0.0133033
BTG2	-0.240828	-0.00134374	0.1105
BTG3	-0.401145	-0.324849	-0.667658
BTLA	NA	NA	-0.161394
BTN2A1	0.121739	-0.0424447	0.00779862
BTN2A2	0.115846	0.115856	0.179056
BTN2A3	0.00163174	0.1692	-0.042474
BTN3A1	0.0166298	-0.0687984	0.0170941
BTN3A2	0.170181	0.0400357	0.0266395
BTN3A3	0.140029	-0.0602491	0.142108
BTNL9	0.036999	-0.0372156	-0.229523
BTRC	0.196341	0.42711	0.550982
BUB1	0.0243249	-0.210691	-0.567052
BUB1B	0.118826	-0.130407	-0.330189
BUB3	0.14445	0.0190496	-0.00719888
BUD13	0.0756327	-0.173185	-0.217293
BUD31	0.0937825	0.084657	0.208013
BVES	0.0776286	-0.00302936	0.279426
BXDC1	-0.0113083	-0.0398632	-0.0571453
BXDC2	-0.0627921	-0.244318	-0.179007
BXDC5	-0.0226168	-0.0100461	-0.0766265
BYSL	-0.274841	-0.284849	-0.235898
BZRAP1	-0.0319585	0.189386	-0.284212
BZRPL1	-0.0619633	-0.305974	-0.236441
BZW2	-0.207141	-0.0845965	0.128287
C10orf10	-0.00323369	0.272043	0.0616516
C10orf104	0.0468442	0.10894	0.280562
C10orf107	-0.305647	-0.282882	0.0712854
C10orf108	0.0448939	-0.0534241	-0.182444
C10orf11	0.12857	NA	-0.0289695
C10orf110	-0.0241386	-0.0299463	NA
C10orf111	-0.105266	-0.196628	-0.507009
C10orf114	0.276048	-0.0559055	0.0756369
C10orf118	-2.36202e-05	-0.00170834	0.180144
C10orf119	0.0254576	-0.213359	-0.129839
C10orf12	0.121364	0.0396677	-0.0813038
C10orf120	-0.16772	0.0641134	0.166349
C10orf122	-0.366226	0.0472814	NA
C10orf125	-0.276147	0.0355586	0.0623217
C10orf126	0.210384	0.158803	-0.0398889
C10orf129	-0.0982887	NA	NA
C10orf132	0.0768677	0.394794	0.124954
C10orf137	-0.145893	-0.0879253	0.0131309
C10orf139	0.107294	-0.0225119	-0.0356072
C10orf140	-0.161876	-0.115173	-0.105579
C10orf141	NA	-0.147045	-0.190423
C10orf18	0.0778375	-0.130156	-0.0427835
C10orf2	-0.301122	-0.224967	0.0644842
C10orf26	-0.0688636	-0.203594	0.129689
C10orf27	0.113869	-0.348936	-0.260109
C10orf28	0.0623798	0.179678	-0.0533563
C10orf30	0.420405	0.492639	0.296491
C10orf31	-0.170889	-0.224602	-0.291936
C10orf32	-0.272603	0.151784	0.457791
C10orf33	-0.288488	-0.0572179	0.191894
C10orf35	0.101135	0	-0.00867069
C10orf38	0.0215639	0.175205	-0.190502
C10orf4	0.194605	-0.0296715	0.336306
C10orf41	0.082236	0.185051	-0.228243
C10orf46	0.0740405	-0.172163	-0.214902
C10orf47	0.047611	-0.0220669	-0.270524
C10orf49	-0.138235	NA	0.131499
C10orf53	-0.106881	0.294717	-0.377491
C10orf54	0.0523817	0.298854	0.00303242
C10orf55	0.274621	-0.0912523	-0.448645
C10orf56	0.180808	0.295731	0.272395
C10orf57	-0.0552233	0.314802	0.336278
C10orf58	0.111626	0.121534	0.118411
C10orf59	-0.103376	-0.121589	-0.106865
C10orf6	0.0403894	-0.169283	-0.124114
C10orf62	0.0108991	0.24934	-0.0725499
C10orf65	-0.212476	0.10709	-0.107278
C10orf72	-0.00858383	0.0281191	-0.0788105
C10orf73	0.089305	-0.27972	-0.34849
C10orf76	-0.126352	-0.129857	-0.154437
C10orf78	-0.338865	-0.491875	-0.613973
C10orf79	-0.0948171	0.0967441	0.109118
C10orf81	-0.0896991	0.184884	-0.268189
C10orf82	0.118137	-0.083974	-0.165562
C10orf83	-0.108371	0.162338	0.337396
C10orf84	0.118759	0.137747	0.274548
C10orf85	0.00863622	0.384423	-0.151942
C10orf88	0.0132715	-0.0388367	0.10618
C10orf90	-0.205842	-0.508504	-0.552089
C10orf91	-0.149337	NA	NA
C10orf92	-0.081736	-0.0351544	-0.174247
C10orf97	-0.117543	0.0854766	0.287569
C10orf99	-0.201262	NA	-0.474944
C11orf1	-0.493345	-0.243404	-0.120202
C11orf10	-0.114677	0.041862	0.0441895
C11orf17	0.143926	0.0599752	0.141592
C11orf2	-0.291882	-0.134622	-0.175984
C11orf21	0.250668	0.092651	-0.219879
C11orf24	-0.0373489	-0.156139	-0.277492
C11orf30	-0.0398216	-0.177999	-0.109576
C11orf31	-0.157946	-0.0808709	-0.0724673
C11orf35	-0.0541884	-0.0609407	-0.0552945
C11orf36	NA	NA	-0.429018
C11orf40	-0.333474	0.144804	-0.114634
C11orf42	-0.228831	-0.0579727	NA
C11orf46	-0.0114874	0.0426388	-0.023583
C11orf47	-0.112618	-0.050247	0.161391
C11orf48	-0.173473	-0.0941088	0.12061
C11orf49	0.0534981	0.24773	0.473323
C11orf51	-0.101754	-0.167288	-0.505913
C11orf52	0.302285	0.0547602	-0.306007
C11orf54	-0.119281	0.393259	0.332262
C11orf56	0.206108	-0.0437674	0.0233189
C11orf57	-0.0839428	0.273681	0.405869
C11orf58	0.300403	0.0654416	0.143543
C11orf59	-0.380334	-0.11958	-0.242567
C11orf60	0.252447	0.413789	0.523893
C11orf61	0.246594	0.122939	0.157369
C11orf63	0.0674045	0.050364	0.19667
C11orf65	NA	-0.390069	NA
C11orf66	-0.153465	-0.349403	-0.0106008
C11orf67	-0.328674	0.0639332	0.261997
C11orf68	-0.439588	0.12651	-0.381838
C11orf71	-0.0165802	-0.60091	0.165433
C11orf73	-0.00311367	-0.0132139	0.116785
C11orf74	0.300858	0.356877	0.270143
C11orf75	0.116839	-0.0259319	0.0160024
C11orf76	-0.121478	0.0627937	-0.133674
C11orf77	-0.0786669	0.0138341	0.464606
C11orf79	-0.165275	-0.236732	-0.121341
C11orf82	0.162505	-0.461671	-0.740941
C11orf9	0.197384	0.0490067	0.0617649
C12orf10	-0.0117638	-0.00903151	-0.040596
C12orf11	0.0661526	0.271792	0.0254642
C12orf23	0.0313346	0.196591	0.212647
C12orf24	0.021578	0.333348	0.0914469
C12orf25	0.146431	-0.00550994	NA
C12orf26	-0.126616	-0.140557	0.210723
C12orf27	0.093444	NA	NA
C12orf28	0.208938	0.0775507	0.0272497
C12orf29	0.10987	-0.0983344	0.191358
C12orf30	-0.173457	-0.175875	-0.148399
C12orf31	-0.0312715	-0.022645	0.000741978
C12orf32	0.124044	-0.107859	-0.203788
C12orf33	-0.0794213	-0.12725	NA
C12orf34	0.0864947	NA	NA
C12orf35	0.164017	-0.145072	-0.0674984
C12orf37	0.35185	-0.212314	0.0393368
C12orf4	0.0560518	-0.0892974	-0.0330764
C12orf41	-0.114574	-0.40115	-0.364373
C12orf43	0.0172921	0.125862	0.0815188
C12orf44	-0.186528	-0.119322	-0.263356
C12orf45	0.0419984	0.256144	0.134803
C12orf47	0.038789	-0.171974	0.162093
C12orf48	0.229796	-0.106199	-0.330792
C12orf49	-0.107518	0.172547	0.186706
C12orf5	-0.238783	0.173759	0.341853
C12orf50	-0.358517	-0.132169	NA
C12orf51	-0.0423858	0.184032	0.288758
C12orf51	0.178487	0.0857962	0.349571
C12orf52	-0.0295361	0.0316458	0.0651399
C12orf53	0.0163536	-0.116515	-0.135329
C12orf57	0.0571594	0.362436	0.266156
C12orf59	-0.284722	-0.0972936	0.23721
C12orf61	-0.0889863	-0.108315	-0.0467522
C12orf62	-0.341167	-0.116707	0.282041
C12orf64	0.120531	0.745323	0.628238
C12orf65	0.133074	-0.247368	-0.304796
C13orf1	-0.0196084	-0.03788	0.0415831
C13orf15	-0.0731808	-0.0219928	NA
C13orf16	0.303023	-0.0299862	-0.1221
C13orf23	0.257897	0.104197	0.22113
C13orf27	0.146455	-0.285429	-0.350865
C13orf29	-0.306271	-0.0790972	-0.21949
C13orf3	0.167965	-0.123546	-0.446018
C13orf31	0.192088	0.331945	0.21388
C13orf34	0.240528	-0.0515689	-0.523976
C14orf1	0.135724	0.0302753	0.0355522
C14orf100	-0.122213	-0.258526	-0.255765
C14orf101	-0.0812768	0.210956	0.273389
C14orf102	-0.373618	-0.305884	-0.0978088
C14orf104	-0.00228344	-0.135857	0.118491
C14orf105	-0.0767791	NA	-0.00635434
C14orf106	-0.103103	-0.306434	-0.457761
C14orf108	0.123854	0.0579373	0.447635
C14orf109	-0.178882	0.0518727	0.0931237
C14orf112	0.0927106	-0.138219	-0.0564354
C14orf118	-0.0747988	0.046808	0.0667239
C14orf119	-0.0836824	-0.0176352	0.142083
C14orf122	-0.0228584	-0.0952623	0.0803096
C14orf124	-0.0288021	0.260765	0.428497
C14orf126	-0.150275	0.289809	0.191329
C14orf128	-0.294254	-0.194932	0.00933727
C14orf129	-0.136411	-0.128563	-0.190004
C14orf130	0.0878828	-0.126779	-0.103863
C14orf131	-0.0189202	-0.0745581	0.324018
C14orf133	0.0336844	0.190555	0.23736
C14orf138	0.0878246	-0.514799	0.0948074
C14orf139	0.323654	0.452864	-0.0592276
C14orf140	-0.24204	0.137293	0.0601172
C14orf142	0.0172638	0.00946132	-0.0301906
C14orf143	0.0948006	0.0825034	-0.129387
C14orf145	0.230365	-0.342087	-0.306828
C14orf147	-0.0186254	-0.177402	0.134156
C14orf148	-0.309921	0.00190429	0.277717
C14orf149	0.156584	0.0802954	0.252636
C14orf153	0.212428	0.0254732	-0.0389571
C14orf156	-0.156342	-0.0968823	-0.0229227
C14orf159	0.0444698	0.0797942	0.424509
C14orf162	-0.00469018	-0.0589975	-0.0330177
C14orf166	-0.0351794	0.163626	0.0806901
C14orf166B	-0.338669	NA	NA
C14orf167	-0.0760233	-0.0433168	-0.0665825
C14orf169	-0.0610243	0.194712	0.135819
C14orf172	0.104676	-0.0412539	-0.21976
C14orf174	-0.208616	-0.116314	0.0398718
C14orf177	0.167124	0.0184995	0.0145556
C14orf178	-0.0402916	-0.32135	-0.185119
C14orf179	-0.0906112	0.0647768	0.230023
C14orf180	-0.117916	-0.222768	-0.12657
C14orf181	-0.227109	0.0931954	-0.0726724
C14orf19	-0.243582	-0.0163189	0.406065
C14orf2	-0.0726564	0.00114683	0.223469
C14orf21	-0.0305182	0.00544994	0.210452
C14orf23	NA	NA	0.272281
C14orf24	0.0597134	-0.233416	0.195636
C14orf25	-0.0747589	-0.0409989	NA
C14orf28	0.0191255	0.341702	0.390027
C14orf37	0.263049	-0.276804	-0.441937
C14orf4	0.267759	0.275736	-0.0443304
C14orf43	0.116284	0.212367	-0.158314
C14orf44	-0.0691741	-0.0878853	0.25855
C14orf45	-0.207015	0.0436999	-0.122664
C14orf49	-0.0552291	0.400686	-0.189801
C14orf50	0.0796001	0.12819	-0.270653
C14orf57	-0.152453	NA	-0.141937
C14orf68	0.310936	-0.0463854	-0.136215
C14orf70	0.158085	0.0446716	0.0663054
C14orf79	-0.162963	0.298497	-0.261916
C14orf80	0.181074	0.0802164	-0.264533
C14orf93	-0.0188607	-0.134124	0.190758
C14orf94	0.128538	0.0236663	-0.107827
C15orf15	0.171452	0.0841048	0.156153
C15orf17	-0.060667	0.0248903	0.27007
C15orf2	NA	-0.095781	-0.0117686
C15orf21	-0.0164237	0.0575355	-0.140507
C15orf23	0	-0.183646	-0.483841
C15orf24	-0.096012	-0.0381848	0.10188
C15orf27	-0.0800658	0.0783477	-0.350971
C15orf28	0.0898871	-0.0550765	-0.272717
C15orf31	0.084472	-0.0616495	-0.22305
C15orf32	-0.0323452	NA	0.0269706
C15orf33	-0.0543667	0.604203	0.175938
C15orf34	0.19496	-0.012892	-0.527047
C15orf37	0.0474785	0.205068	-0.152246
C15orf39	0.133794	0.0683824	-0.03146
C15orf40	0.0906504	0.647446	0.485689
C15orf41	-0.23312	-0.22431	-0.270087
C15orf42	0.234943	-0.231013	-0.60908
C15orf44	-0.105736	-0.0454205	0.0710906
C15orf48	-0.0497164	NA	NA
C15orf49	0.0854495	0.0931527	-0.136125
C15orf5	0.172752	0.243012	0.237587
C15orf52	-0.161225	0.0870342	0.0477913
C15orf53	-0.1364	0.140241	-0.68346
C15orf55	-0.0179342	NA	-0.135415
C15orf56	-0.0669955	-0.199282	0.219212
C16orf13	-0.0541727	0.0530523	0.00502721
C16orf14	0.166377	0.10534	0.0684785
C16orf24	-0.13396	0.0517765	-0.00613048
C16orf3	-0.138509	0.0573078	-0.400743
C16orf33	-0.243881	-0.249309	-0.398228
C16orf35	-0.057031	-0.113614	-0.15459
C16orf42	-0.185569	0.011383	-0.138874
C16orf44	0.217942	-0.0415455	-0.0612518
C16orf45	-0.0131586	0.0946631	-0.400878
C16orf46	0.017268	-0.203778	0.219234
C16orf47	-0.105352	-0.427892	0.0653458
C16orf48	0.048775	-0.0966919	-0.0528431
C16orf5	-0.234479	0.0662275	0.0645851
C16orf52	0.0784827	0.0525627	0.144166
C16orf53	0.129905	0.0660932	0.149971
C16orf55	-0.143209	-0.00532274	-0.0150376
C16orf57	-0.00781868	0.0218502	0.0298706
C16orf58	-0.126037	0.0278228	0.0548126
C16orf59	-0.00514791	-0.0336995	-0.133977
C16orf61	0.119785	-0.00829324	-0.0708379
C16orf62	-0.154446	-0.0209827	0.0180529
C16orf63	-0.00815922	-0.000658516	0.192277
C16orf67	-0.28884	0.107508	-0.0257526
C16orf68	0.0936906	0.127326	-0.137014
C16orf7	-0.0152128	0.108026	0.169689
C16orf70	-0.144215	-0.257296	0.0655291
C16orf71	-0.123497	-0.0391983	NA
C16orf72	0.0138005	0.0630287	0.0777894
C16orf72	NA	NA	-0.155001
C16orf74	-0.0648036	-0.156798	-0.427097
C16orf75	-0.021425	0.0524997	0.0585098
C16orf77	-0.147814	-0.0190955	-0.00797317
C16orf78	0.0843704	NA	NA
C16orf79	-0.00572553	-0.0838575	0.00248668
C16orf80	-0.184092	-0.0464998	-0.00819809
C16orf81	NA	NA	-0.157907
C16orf82	0.0343339	0.0852098	-0.160938
C16orf84	-0.280054	-0.0825831	-0.161408
C16orf85	-0.271081	0.354353	-0.179191
C17orf28	-0.129543	0.00725664	-0.098274
C17orf37	-0.281121	-0.139867	-0.05887
C17orf39	-0.0747392	0.130219	-0.133486
C17orf42	-0.160472	-0.130293	0.422699
C17orf44	0.00567172	0.00521112	NA
C17orf45	-0.19765	-0.057823	-0.0574042
C17orf46	-0.0564426	-0.0501925	-0.202116
C17orf48	-0.082544	-0.153743	-0.200311
C17orf50	0.0563421	-0.113975	0.00784122
C17orf53	0.144995	-0.175102	-0.271262
C17orf54	-0.125911	0.201925	0.219954
C17orf55	-0.0292579	0.0636624	-0.14003
C17orf56	0.0436824	-0.195376	0.014869
C17orf57	NA	0.128856	0.382859
C17orf58	-0.0547479	-0.0336403	-0.000215685
C17orf59	0.0678923	-0.0166692	-0.28072
C17orf60	-0.208827	0.434873	0.248881
C17orf62	0.00740697	-0.0149063	0.0505458
C17orf63	0.0199013	-0.11109	0.157337
C17orf65	0.067258	0.0359051	0.208294
C17orf66	0.178385	NA	0
C17orf68	-0.255676	-0.153093	0.0190782
C17orf69	0.0231117	-0.339431	-0.0467116
C17orf70	-0.103779	-0.194291	-0.243016
C17orf71	-0.0181341	0.0106173	0.355975
C17orf73	-0.218237	NA	-0.107213
C17orf74	-0.0975209	-0.150875	-0.244874
C17orf75	0.126491	0.249899	0.141169
C17orf76	0.0251641	NA	-0.110945
C17orf77	0.47936	0.344739	-0.0874678
C17orf79	0.122994	0.151506	-0.197326
C17orf80	0.0388068	0.147661	0.367142
C17orf81	-0.00493068	0.0455961	0.215833
C17orf85	-0.0117514	-0.0561323	0.0459019
C17orf87	-0.260857	-0.220303	NA
C17orf88	0.36864	-0.0409661	-0.073552
C17orf90	-0.0679244	0.111642	0.0279535
C17orf91	0.0323777	0.224493	0.564773
C17orf92	-0.00910547	-0.0168653	0.298968
C18orf1	0.0247885	-0.214722	-0.161642
C18orf10	-0.0135168	0.0940595	-0.154774
C18orf12	NA	NA	-0.295489
C18orf17	-0.0292987	0.0922919	0.254
C18orf17	-0.0124836	0.0367486	0.0370521
C18orf18	0.0584513	-0.440374	NA
C18orf19	-0.269124	-0.0991732	-0.105161
C18orf2	0.0426766	-0.104864	0.543472
C18orf20	-0.178501	0.211106	0.0936286
C18orf21	0.0262344	-0.0719522	0.322283
C18orf22	-0.11617	-0.0771053	-0.104543
C18orf24	0.442132	0.0778242	-0.275961
C18orf25	0.0209395	0.0171178	0.432322
C18orf30	0.499628	0.247562	0.40241
C18orf32	-0.104687	-0.0761792	-0.000730762
C18orf37	-0.0476155	-0.10807	-0.0190833
C18orf45	-0.051303	0.175072	0.112632
C18orf54	0.526147	0.545083	0.254192
C18orf55	0.0837609	0.1334	0.0152094
C18orf56	-0.120435	-0.12929	-0.112726
C18orf58	0.258293	0.212378	0.540232
C18orf62	NA	-0.165714	0.0748342
C18orf8	-0.00188002	-0.0407927	-0.0648003
C19orf10	-0.215714	-0.0255472	-0.240732
C19orf12	-0.0961958	-0.0235753	0.010696
C19orf15	0.0531946	-0.0370934	-0.338023
C19orf2	-0.00855198	-0.0903251	-0.0357494
C19orf20	-0.0760654	-0.124198	0.117298
C19orf21	-0.25651	NA	NA
C19orf22	-0.197809	-0.0351801	0.0244102
C19orf23	-0.320971	-0.141847	-0.125628
C19orf24	-0.150108	-0.103861	-0.212351
C19orf25	-0.211299	-0.0650229	-0.139274
C19orf26	0.156056	-0.0904546	-0.348708
C19orf28	-0.114646	0.0321687	-0.162334
C19orf29	-0.270199	0.00308376	0.0340924
C19orf29OS	0.264484	0.192509	-0.290717
C19orf30	0.0884047	0.0349806	-0.150748
C19orf31	-0.10117	-0.0634832	0.00814137
C19orf33	-0.235678	-0.0964822	-0.258382
C19orf34	-0.26176	-0.356353	-0.297418
C19orf36	0.124606	-0.194402	-0.0322581
C19orf39	0.0403868	0.0468069	-0.178524
C19orf40	-0.0553846	-0.21943	0.0212085
C19orf41	0.190762	0.113555	-0.0593175
C19orf42	-0.164111	-0.0570666	-0.118669
C19orf43	-0.117861	0.0782981	-0.0306694
C19orf44	-0.200417	0.12705	-0.0233387
C19orf47	-0.0780813	0.183035	0.0688153
C19orf48	-0.264568	-0.31155	-0.320586
C19orf50	-0.238784	-0.0229041	-0.0777479
C19orf51	-0.171545	-0.0431591	0.126947
C19orf52	-0.242619	0.133223	-0.166367
C19orf53	-0.161504	0.0130809	0.0196674
C19orf54	-0.151426	-0.00583772	0.0864718
C19orf55	-0.0694402	0.00291286	0.00957304
C19orf56	-0.130551	0.061921	0.109319
C19orf57	0.0786988	0.0504732	-0.152916
C19orf59	0.283254	0.142756	0.602128
C19orf6	-0.0922328	-0.0226226	0.07805
C19orf60	-0.0802436	0.000326336	0.121142
C19orf61	0.165395	-0.0193023	-0.203571
C19orf62	-0.325434	-0.0109043	0.177554
C19orf63	-0.275386	-0.167714	-0.112069
C1GALT1	0.30568	-0.168959	-0.0943431
C1GALT1C1	-0.0893121	-0.22709	-0.363995
C1orf100	-0.278265	0.00168102	-0.80174
C1orf101	0.0379519	-0.0120392	0.361784
C1orf102	-0.205614	0.0263639	0.100939
C1orf103	0.230644	0.298454	0.383899
C1orf104	-0.0617873	-0.0122113	0.44333
C1orf106	0.110134	-0.117336	-0.19717
C1orf107	-0.188276	-0.3098	-0.197656
C1orf108	0.173426	0.277826	0.355338
C1orf109	0.212342	0.0439343	-0.0642368
C1orf111	-0.0918468	0.0410527	-0.214229
C1orf112	0.131915	-0.412648	-0.487281
C1orf113	-0.235435	-0.067758	-0.0993891
C1orf114	0.0169681	0.144568	0.0779068
C1orf115	0.251033	0.081212	-0.236253
C1orf118	-0.292681	0.250755	-0.168034
C1orf120	-0.0859993	-0.0741978	0.283352
C1orf122	-0.0432079	-0.0120568	0.103255
C1orf123	-0.140522	-0.0394152	0.0745468
C1orf124	-0.0120474	-0.0351414	0.140969
C1orf126	0.145922	-0.114941	-0.19699
C1orf127	0.168003	-0.329499	-0.0366012
C1orf128	0.00713324	0.107703	0.121386
C1orf130	-0.00751535	0.0765834	-0.0354369
C1orf131	-0.281105	0.140892	0.216349
C1orf135	0.122361	-0.122957	-0.217838
C1orf138	-0.293639	0.232032	0.270152
C1orf144	0.00578987	-0.0380389	-0.00379362
C1orf145	0.397599	-0.0241404	-0.0248709
C1orf147	-0.0821853	NA	-0.594952
C1orf149	-0.124316	-0.0674093	0.200895
C1orf150	0.227242	NA	NA
C1orf151	-0.230055	-0.0789764	-0.0357951
C1orf156	-0.208761	0.058327	0.115739
C1orf157	0.1623	NA	-0.0603526
C1orf159	-0.0618212	0.00513216	-0.0775436
C1orf160	-0.10836	-0.0720788	-0.0920049
C1orf162	-0.00722555	0.110258	0.122832
C1orf163	-0.139896	-0.162072	0.00776014
C1orf164	-0.185182	-0.0251661	0.163296
C1orf165	0.124237	NA	-0.144413
C1orf167	0.00862413	-0.0190454	-0.154951
C1orf168	-0.209482	NA	0.14445
C1orf170	NA	NA	0.00386239
C1orf172	0.210805	0.181628	-0.269174
C1orf173	0.0959362	NA	NA
C1orf174	0.0981183	0.0690615	0.0585183
C1orf176	-0.235783	-0.0175765	-0.181482
C1orf181	-0.0565665	0.117026	0.291778
C1orf182	-0.243032	NA	-0.158978
C1orf183	0.223525	0.56039	-0.0888826
C1orf186	-0.102798	-0.0324298	-0.0733439
C1orf187	0.348993	-0.252921	0.0622105
C1orf189	0.0721543	-0.11904	0.139585
C1orf19	0.148484	0.138943	0.0255449
C1orf190	0.11378	0.00991218	0.288302
C1orf191	-0.068546	0.0424017	-0.0567109
C1orf192	0.137268	NA	NA
C1orf198	0.129727	0.0390032	0.107905
C1orf2	0.108415	0.168632	0.1694
C1orf200	-0.262339	NA	-0.023371
C1orf201	-0.100623	0.305916	-0.0380013
C1orf21	0.280602	0.126546	0.299151
C1orf210	0.138728	NA	NA
C1orf211	0.159342	NA	NA
C1orf212	-0.387598	0.00336942	-0.0711625
C1orf213	0.0243828	0.0557696	0.0663896
C1orf215	-0.174971	0.187048	-0.0992635
C1orf216	-0.175137	-0.0688309	0.185323
C1orf217	-0.32864	-0.167724	0.647147
C1orf25	0.280548	0.117243	0.313255
C1orf26	-0.291012	-0.0132131	0.18288
C1orf27	0.00387775	-0.107527	0.0959507
C1orf31	0.0728328	0.112106	-0.003821
C1orf32	0.169389	0.110425	0.0371836
C1orf34	-0.156369	-0.0724454	0.269374
C1orf35	0.0286561	-0.216849	-0.219855
C1orf38	0.306655	-0.0128742	0.0838388
C1orf41	0.175428	-0.0764801	-0.252343
C1orf43	0.072408	0.13632	0.189191
C1orf46	0.305791	-0.0105895	0.344396
C1orf50	-0.0209062	0.309825	0.0561686
C1orf51	-0.131214	NA	-0.108593
C1orf52	0.290397	0.024162	0.125088
C1orf53	-0.117192	0.353956	0.0519352
C1orf54	-0.000231764	0.151554	0.425275
C1orf55	-0.173926	0.15482	0.0458959
C1orf56	0.0991839	-0.160266	-0.236384
C1orf57	-0.240311	0.0205466	0.0694672
C1orf58	0.113244	0.0554289	0.00290722
C1orf63	-0.0540701	0.178784	0.483533
C1orf65	NA	NA	-0.12204
C1orf66	0.249434	0.0398206	0.0156841
C1orf69	-0.179507	0.147488	NA
C1orf71	-0.170241	-0.228562	-0.238452
C1orf74	-0.298876	0.136917	-0.13902
C1orf77	-0.275163	-0.171723	-0.218484
C1orf78	-0.0195788	-0.0777307	-0.2315
C1orf79	-0.174548	-0.455831	-0.410763
C1orf80	-0.70117	-0.00693829	0.0982604
C1orf83	-0.0319045	-0.0013553	0.0689635
C1orf85	-0.106388	0.0787988	-0.0278601
C1orf87	0.214034	-0.189856	0.0646654
C1orf88	-0.176375	-0.209538	0.0442863
C1orf89	-0.200823	-0.280597	-0.283746
C1orf9	-0.0345307	0.0754223	-0.0217582
C1orf90	-0.0337598	0.0459637	0.0596824
C1orf91	-0.0910937	-0.0334867	0.231166
C1orf92	-0.00175347	-0.347017	0.486999
C1orf93	-0.0532213	-0.0356487	-0.177592
C1orf95	-0.0302509	NA	-0.0550612
C1orf96	0.114458	0.0100196	-0.088893
C1orf97	-0.487747	-0.138166	-0.247759
C1orf99	-0.126745	-0.0421884	-0.0351129
C1QB	0.291019	0.298724	-0.157558
C1QBP	-0.0184194	-0.129126	-0.0256689
C1QC	0.0483192	NA	-0.600517
C1QL1	-0.0223929	0.00928552	-0.356704
C1QL3	0.0440161	NA	NA
C1QL4	0.129576	-0.0946217	-0.284443
C1QTNF1	0.142028	0.0522515	0.102692
C1QTNF2	-0.144535	0.0508717	-0.120808
C1QTNF3	-0.142191	0.0943017	0.0443685
C1QTNF4	0.022689	-0.106729	-0.0680184
C1QTNF6	0.232152	0.215303	0.980481
C1R	-0.0622251	-0.0190683	0.205826
C1RL	-0.223717	0.0420029	0.411328
C1S	-0.0225101	0.0539385	0.373326
C20orf10	NA	NA	0
C20orf106	0.00947518	-0.0665577	0.00609883
C20orf107	-0.102063	0.0404946	0.0941734
C20orf108	-0.175787	-0.0744783	-0.221474
C20orf11	-0.0235398	0.0185303	0.198978
C20orf111	0.0988022	0.229858	0.0728352
C20orf112	0.0549793	0.0640797	0.537418
C20orf116	-0.0891683	-0.140698	-0.00617601
C20orf117	-0.125924	-0.174029	-0.398839
C20orf118	0.225874	-0.0356387	-0.0185653
C20orf12	0.0427941	-0.279293	-0.344828
C20orf121	-0.29827	-0.277779	0.248279
C20orf123	0.254686	NA	-0.353415
C20orf132	NA	0.179143	0.13116
C20orf134	0.0775869	NA	NA
C20orf135	0.085504	0.103948	-0.185691
C20orf141	-0.119635	0.0447259	NA
C20orf141	-0.0372007	0.00977644	0.104674
C20orf142	-0.018026	0.0339801	0.262823
C20orf144	-0.0108888	-0.110791	-0.193564
C20orf149	0.332257	0.424578	0.210516
C20orf151	0.0630986	-0.0806203	-0.0596015
C20orf152	-0.0553723	-0.338198	-0.0672034
C20orf157	0.18626	-0.176428	NA
C20orf160	0.0696795	0.0666327	0.0220092
C20orf165	-0.144456	-0.0630634	0.0588765
C20orf166	0.242187	NA	-0.0407343
C20orf168	0.109953	0.0321404	-0.109651
C20orf173	0.020348	NA	-0.0150746
C20orf175	-0.142585	-0.20163	-0.265191
C20orf177	0.411223	0.496358	0.82045
C20orf181	0.110385	-0.125295	-0.327995
C20orf185	0.123807	-0.199862	-0.0350273
C20orf19	0.113045	0.160199	0.194555
C20orf191	0.0285459	0.298908	0.151127
C20orf194	-0.0788536	0.0325806	-0.0241159
C20orf196	-0.0312498	0.00871434	-0.0720124
C20orf197	-0.189132	-0.096726	-0.135681
C20orf199	-0.0960292	-0.140981	0.00802799
C20orf20	-0.184323	-0.0612992	-0.0900764
C20orf200	-0.0519432	-0.0564856	-0.0637519
C20orf24	0.115986	0.204348	0.463229
C20orf27	0.0466716	-0.183284	-0.229186
C20orf29	-0.295106	-0.0513153	0.00569054
C20orf3	0.0595249	0.142769	0.0567492
C20orf4	-0.169769	0.15832	0.0014324
C20orf43	-0.218975	0.0445967	0.162816
C20orf46	0.465867	0.139795	0.49686
C20orf52	-0.157514	0.0418374	0.155288
C20orf54	-0.144572	NA	NA
C20orf59	-0.0360435	-0.0309586	-0.320836
C20orf7	-0.112042	0.140894	0.336737
C20orf70	0.224332	-0.0336024	-0.0203773
C20orf71	0.0595348	NA	-0.403639
C20orf72	-0.0146936	-0.0793795	-0.0134875
C20orf74	0.12558	0.21866	0.419003
C20orf75	-0.0941675	0.0419947	-0.308835
C20orf77	0.0938029	0.213311	0.0427959
C20orf82	NA	NA	0.104007
C20orf90	0.0991091	-0.0237408	-0.265574
C20orf94	0.0308682	0.10913	0.0394061
C20orf95	-0.107671	0.467609	-0.0713831
C20orf96	-0.0914632	0.386031	0.67614
C21orf100	-0.379003	-0.0501943	NA
C21orf104	-0.0796335	NA	NA
C21orf105	NA	NA	-0.00274847
C21orf109	NA	NA	-0.153158
C21orf111	-0.121052	NA	NA
C21orf114	-0.0996967	NA	NA
C21orf118	-0.208343	0.0471739	-0.0803318
C21orf119	-0.525967	0	0.201035
C21orf122	0.0156274	NA	-0.149277
C21orf122	0.0879585	-0.177505	0.443133
C21orf123	-0.173573	0.0420262	0.0192152
C21orf128	0.111356	0.0605288	-0.659232
C21orf129	0.0900962	-0.146474	0.111167
C21orf130	0.109919	NA	-0.223697
C21orf2	0.07793	0.177393	0.00910865
C21orf29	-0.0271152	0.193693	-0.050755
C21orf30	NA	0.00757149	NA
C21orf33	-0.101242	0.0718706	0.306238
C21orf34	0.246027	0.356828	0.273845
C21orf41	-0.069857	-0.0311689	-0.0670483
C21orf42	-0.133878	-0.181598	-0.163984
C21orf45	0.178759	0.14172	-0.0480243
C21orf49	0.0744186	0.135851	-0.000797222
C21orf51	0.0101546	0.0507184	0.0328352
C21orf55	-0.326557	0.292671	0.315747
C21orf56	-0.182961	0.0151764	-0.0764414
C21orf57	-0.182581	-0.145194	0.131012
C21orf58	0.217344	0.0865663	-0.247371
C21orf59	0.0419446	0.060145	-0.0880909
C21orf63	0.192509	-0.286643	-0.0179798
C21orf66	0.0330812	-0.039732	0.00886953
C21orf67	0.208619	-0.123741	-0.0939826
C21orf7	0.00566132	0.396059	0.0600291
C21orf70	-0.141016	-0.10753	0.0169236
C21orf74	0.141474	0.37205	0.241035
C21orf81	0.191076	-0.192234	-0.00633828
C21orf82	-0.0354653	0.000290363	-0.03396
C21orf84	-0.140794	0.0396578	-0.0724885
C21orf86	0.263058	0.023175	NA
C21orf89	0.0879508	-0.153641	-0.403569
C21orf90	0.0829894	-0.0185887	0.381593
C21orf91	-0.0878945	0.0200145	0.12115
C21orf93	0.0244404	-0.208352	-0.20181
C22orf13	0.0491128	-0.0875505	-0.161827
C22orf15	NA	NA	-0.286782
C22orf16	-0.108685	0.0634859	-0.00869131
C22orf23	-0.0393959	0.199367	-0.273015
C22orf24	0.131645	0.0690902	-0.195806
C22orf25	-0.246144	-0.0368729	0.196625
C22orf26	0.39311	0.1269	-0.0113495
C22orf28	0.100818	0.105578	-0.00256412
C22orf30	-0.00913202	-0.0803389	0.0501559
C22orf32	-0.136923	0.0184525	-0.16657
C22orf33	NA	NA	0.0482766
C22orf34	0.238019	0.0929309	0.175459
C22orf36	-0.112247	-0.0816305	0.143268
C22orf37	NA	0.304913	NA
C22orf39	-0.13318	0.215794	-0.043799
C22orf9	0.0386375	0.31223	0.31539
C2CD2	-0.0955486	-0.141143	-0.252559
C2CD2L	-0.0404458	-0.0401792	-0.166458
C2CD3	-0.457855	-0.448449	-0.0934674
C2CD3	-0.344427	-0.406109	-0.066436
C2orf12	-0.0485955	0.0907868	0.29073
C2orf24	-0.1984	0.0291171	0.0174989
C2orf25	0.157484	0.0899063	0.129601
C2orf28	0.126028	0.0552462	0.0511475
C2orf29	0.0933332	0.21	0.173025
C2orf3	-0.0508459	-0.094162	-0.29355
C2orf30	0.250192	-0.0807337	0.237158
C2orf33	0.099398	0.101736	0.11881
C2orf34	0.486245	0.60849	0.617925
C2orf37	0.00811491	0.0786138	0.305632
C2orf40	-0.0571609	-0.199094	NA
C2orf42	-0.139132	-0.153357	-0.187532
C2orf43	-0.107561	0.114304	-0.074441
C2orf44	-0.0966441	-0.0638323	-0.0382986
C2orf47	0.142009	0.00376938	0.200932
C2orf48	0.0459251	-0.0817624	-0.119008
C2orf49	-0.154538	0.164709	0.286763
C2orf50	-0.0292367	-0.153697	0.033794
C2orf51	0.110809	0.160048	-0.0661631
C2orf52	0.136027	-0.152198	0.0101416
C2orf55	-0.125134	-0.160967	-0.370969
C2orf56	-0.109651	-0.0748598	0.120273
C2orf58	-0.206197	-0.500067	-0.157852
C2orf60	-0.238532	-0.0990943	0.11017
C2orf62	NA	NA	0.066938
C2orf63	-0.125301	0.218131	0.619389
C2orf64	-0.167574	-0.0551617	0.279033
C2orf65	NA	NA	-0.138724
C2orf66	-0.20151	0.651316	0.097852
C2orf67	0.264861	0.268433	0.522699
C3	-0.0873155	-0.0385691	0.0866334
C3AR1	-0.0309489	-0.131337	-0.141408
C3orf1	-0.00302545	0.0673094	0.180781
C3orf10	-0.179132	0.551917	0.305972
C3orf10	-0.139093	-0.0678279	0.239376
C3orf14	0.00327134	-0.193223	-0.297862
C3orf15	0.23911	-0.0615901	-0.112891
C3orf17	-0.0456091	-0.0256887	0.0410465
[truncated: 14,509 more rows]
