# Supplementary material for: Focal DNA Copy Number Changes in Neuroblastoma Target MYCN Regulated Genes
Source: PLoS One. 2013 Jan 4;8(1):e52321. doi: 10.1371/journal.pone.0052321 (PMC3537730; doi:10.1371/journal.pone.0052321)
Supplement: Table S6 — MYCN amplification status and expression and miR-17∼92 expression in a panel of neuroblastoma cell lines. (XLSX) [file pone.0052321.s010.xlsx]

## Sheet: Sheet1
Cell line	MYCN status	MYCN expression	hsa-miR-92a	hsa-miR-17	hsa-miR-18a	hsa-miR-19a	hsa-miR-19b	hsa-miR-20a	average miR-17-92 expression	References (in addition to Supplementary Table S1)
CLBGA	non-MNA	10.1812	-0.414466	-0.431201	1.13105	-0.11323	-0.425727	-0.779356	-0.172156
LAN6	non-MNA	9.13143	-1.4649	-1.34697	-1.58818	-1.20053	-0.74378	-1.08738	-1.23862	[1]
NBLS	non-MNA	12.3152	-1.22895	-0.641133	-0.256475	-0.571599	-0.30339	-0.923634	-0.654196
SHEP	non-MNA	2.15474	-2.42012	-2.66712	-3.07549	-2.02116	-2.18237	-2.49346	-2.47662
SHSY5Y	non-MNA	7.73347	0.262616	0.48827	-0.056705	0.0167763	0.0836677	0.378926	0.195592	[2]
SKNAS	non-MNA	4.0554	-0.305958	-0.346211	-0.84985	0.064715	-0.45839	-0.697924	-0.43227
SKNFI	non-MNA	11.4785	-0.56395	-0.0128235	-0.621572	0.217387	0.0980921	0.136653	-0.124369
SKNSH	non-MNA	2.8585	-1.27979	-1.62513	-2.18972	-1.613	-1.4761	-1.84302	-1.67113
CHP134	MNA	15.2499	0.879584	1.35768	1.99217	0.813741	0.890764	1.01312	1.15784	[3]
CHP902R	MNA	11.2466	-1.38588	-1.72625	-2.24779	-2.31512	-1.73445	-1.6507	-1.84337
IMR32	MNA	15.3809	1.43648	1.54514	2.03377	1.693	0.998411	1.33494	1.50696
LAN1	MNA	15.5904	1.53656	0.792248	0.929187	1.1632	1.07876	1.07766	1.09627	[4]
LAN2	MNA	13.1198	-0.354772	-0.56735	-0.191029	-0.516053	-0.572978	-0.992989	-0.532528
LAN5	MNA	15.7779	0.671162	0.596408	-0.324607	0.661831	0.911223	0.421067	0.489514
N206	MNA	15.3339	1.05243	1.11446	1.72528	1.27063	1.07183	1.20077	1.23923
NB1	MNA	15.3808	-0.821747	-0.588929	-0.934373	-0.494858	-0.3739	-0.467714	-0.613587
NGP	MNA	16.4178	0.453985	0.67118	0.450838	0.197208	0.433087	0.488798	0.449183
NLF	MNA	12.5372	0.992922	1.21366	1.09545	1.01433	0.977624	1.3357	1.10495
NMB	MNA	15.226	0.948327	1.05267	1.66606	0.704477	0.936006	0.702426	1.00166
SJNB10	MNA	14.9252	0.385691	0.841545	0.574931	0.331005	0.658985	0.972172	0.627388
SKNBE2c	MNA	15.6342	0.0427203	-0.0198093	0.702349	-0.175417	-0.477425	-0.266384	-0.0323276
SMSKAN	MNA	16.3508	NA	1.2167	1.99445	1.82729	0.967749	1.52932	1.5071
SMSKCNR	MNA	15.8635	1.21587	0.368132	-0.0080505	0.960095	0.928893	0.598012	0.677159
STANB3	MNA	14.7466	1.43081	0.656254	1.60265	0.869561	1.05622	0.81606	1.07193	[5]
STANB8	MNA	11.4899	-1.9407	-2.21182	-2.54291	-2.04919	-1.80568	-1.51446	-2.01079
STANB9	MNA	9.36365	-1.63458	-2.02821	-3.83265	-2.26173	-1.50386	-1.75179	-2.1688
TR14	MNA	15.3806	1.42075	1.44381	1.37042	0.71613	0.6466	1.33263	1.15506
References
[1]	Wada, R. K., Seeger, R. C., Brodeur, G. M., Einhorn, P. A., Rayner, S. A., Tomayko, M. M., and Reynolds, C. P. Human Neuroblastoma Cell Lines that Express Nmyc without Gene Amplification, Cancer. 72: 3346-3354, 1993.
[2]	Ciccarone, V., Spengler, B. A., Meyers, M. B., Biedler, J. L., and Ross, R. A. Phenotypic Diversification in Human Neuroblastoma Cells: Expression of Distinct Neural Crest Lineages, Cancer Research. 49: 219-225, 1989
[3]	Schlesinger, H. R., Gerson, J. M., Moorhead, P. S., Maguire, H., and Hummeler, K. Establishment and Characterization of human Neuroblastoma Cell Lines, Cancer Research. 36: 3094-3100, 1976
[4]	Seeger, R. C., Rayner, S. A., Banerjee, A., Chung, H., Laug, W. E., Neustein, H. B., and Benedict, W. F. Morphology, Growth, Chromosomal Pattern, and Fibrinolytic Activity of Two New Human Neuroblastoma Cell Lines, Cancer Research. 37: 1364-1371, 1977.
[5]	Ambros IM, Rumpler S, Luegmayr A, Hattinger CM, Strehl S, Kovar H, Gadner H, Ambros PF. Neuroblastoma cells can actively eliminate supernumerary MYCN gene copies by micronucleus formation--sign of tumour cell revertance? Eur J Cancer. 1997 Oct;33(12):2043-9.
