# Supplementary material for: Focal DNA Copy Number Changes in Neuroblastoma Target MYCN Regulated Genes
Source: PLoS One. 2013 Jan 4;8(1):e52321. doi: 10.1371/journal.pone.0052321 (PMC3537730; doi:10.1371/journal.pone.0052321)
Supplement: Table S7 — List of sequencing primers. (XLSX) [file pone.0052321.s011.xlsx]

## Sheet: Sheet1
Sequencing primers for DNA (PCR)
RGS5	exon 1	CACGACGTTGTAAAACGACACCGATCTGAAGTGGTCCAA	CAGGAAACAGCTATGACCCAAGCACCTGTTTCACCTCA
	exon 2	CACGACGTTGTAAAACGACTGGGATTTTGTTCATTTTTGTTT	CAGGAAACAGCTATGACCTTCTACAGATGAGGAATGGTGCT
	exon 3	CACGACGTTGTAAAACGACGAAAGCAAACCCAGCTCATC	CAGGAAACAGCTATGACCAGCCCCCTTCCCTTATTGAT
	exon 4	CACGACGTTGTAAAACGACTTGCTAAGCCCTTTCCCTTT	CAGGAAACAGCTATGACCAATAGCCTTTGGCTCCCAAC
	exon 5A	CACGACGTTGTAAAACGACTCCCATCGCCTATAAAGTGAG	CAGGAAACAGCTATGACCGGCAGGATTTTTCTGTGATTC
	exon 5B	CACGACGTTGTAAAACGACCCAGGGGATGTTGCTTACTC	CAGGAAACAGCTATGACCGGTCCAAGGGAAGGATCAAT
	exon_TR2_1	CACGACGTTGTAAAACGACCGCACAATGGTAGAATTCAGG	CAGGAAACAGCTATGACCATCAGCATTGGCACTTTTCC
	exon_TR2_2	CACGACGTTGTAAAACGACTGTTGTATGAGCAGAAATGCAA	CAGGAAACAGCTATGACCAAACCAGGATGAATCAGTACCC
ITK	ITK_TK_1	TTCCATGTTACCTTCCCACA	CAAGAACACTGAACCGATGT
	ITK_TK_2	CTCATCTTCACACACACAGC	CGTTCCCAGTCATTTCAGTG
	ITK_TK_3	TCCATGATGCCCTTGTATGA	GAAGAGAGTGGAGGGAGAAG
	ITK_TK_4	TGTCTGACTTTGGGATGACA	GGTAGGGTTGTCTGCATTTG
	ITK_TK_5	AGACTTGATGCACTTCTGGA	CCTTCTGAGAGGGTTCCTTT
	ITK_TK_6	CAGTCAACATGGAAGCACAT	TGGCAGCTTCTAATGCTCTA
Sequencing primers for cDNA (PCR)
INSR	INSR_TK_1	CCAGTGATGTGTTTCCATGC	GTCCCGATGCACAAACTTCT
	INSR_TK_2	TGAACGCCAAGAAGTTTGTG	CCATCTCCAGCTCCTCACTC
	INSR_TK_3	GCAATTCAACCCCAAGATGA	GGTAACCAAACGAGTCCACCT
NF1	H1	GGATCCTAATACGACTCACTATAGGGAGACCACCATGGCCGCGCACAGGCCGGTGGAAT	TGACAGGAACTTCTATCTGCCTGCTTA
	H2	GGATCCTAATACGACTCACTATAGGGAGACCACCATGGTGAAACTAATTCATGCAGAT	TGTCAAATTCTGTGCCTTG
	H3	GGATCCTAATACGACTCACTATAGGGAGACCACCATGGAGCAGTAGTTTCACTT	TAGGACTTTTGTTCGCTCTGCTGA
	H4	GGATCCTAATACGACTCACTATAGGGAGACCACCATATTTTCTACCAAGCTGGGAC	TATACGGAGACTATCTAAAGTATGCAG
	H5	GGATCCTAATACGACTCACTATAGGGAGACCACCATGGAGGCATGCATGAGAGATATTC	TGACCTCCCACTTTCTTTGC
